# Supplementary material for: miR-27b shapes the presynaptic transcriptome and influences neurotransmission by silencing the polycomb group protein Bmi1
Source: BMC Genomics. 2016 Oct 4;17:777. doi: 10.1186/s12864-016-3139-7 (PMC5050705; doi:10.1186/s12864-016-3139-7)
Supplement: Additional file 1: Table S1. — List of nCounter probes used in this study. (XLSX 26 kb) [file 12864_2016_3139_MOESM1_ESM.xlsx]

## Sheet: Sheet1
No.	Gene Name	Accession #	Target Sequence	Protein localization/Function
1	Bsn	NM_007567.2	TGTGTGCACGAGTCTCATTCAGCCTCTGGGGTCAAATCAATTCCTCTCAAGTGTGGTACCCTAGAGAGTGGTGGCCATCTACATTTTCTCCCTCTAGCTT	Active zone proteins
2	Cask	NM_009806.2	AGCTCTGTGTATGTGCAAAACCTTGGCACTTGGCTACTGCTTAGAGTTCAATCCATTCTTTATAGCATGTGACTGAGTAAGGTCCGGGGATGATGAGTCT	Active zone proteins
3	Erc2	NM_177814.4	AACAGTGTTTATGATGAGCCCTCAAGCGTATTGATATAAGCTCTAGCTGCACCGTCTTTGTGTAGAGCGCCGTTTGAATGCTGCCAAGGGTCCCTGTATC	Active zone proteins
4	Git1	NM_001004144.1	TTCAGGAACTATTGCGGGCAGCCCAGGAGTTCAAACATGACAGCTTTGTACCCTGTTCAGAAAAGATACATTTGGCTGTGACTGAGATGGCTTCTCTCTT	Active zone proteins
5	Lin7a	NM_001033223.2	CCTTTGCCAAGGTTACCTGATTAGCTGGTAGAGTTGGGGGTTTGAACCCACAAAGTCCAACACAGTGGTCCATGTGCCTAAGCACTATCTGTAGGCTTTG	Active zone proteins
6	Pclo	NM_001110796.1	ACAGAAAACCTAGTAGCCAGGCTTTTCCCATGATTCGAGATGAAGCACCAATAAACTTATCATTAGGTCCTTCCACTCAGGCAGTAACATTGGCTGTCAC	Active zone proteins
7	Ppfia2	NM_177373.4	AGGTTAGACAACTCCACTGTTCGCACATACTCATGTTGACAAGTCACTCAAAGGAGGCAGCACTGACCTGCTATGTCATCTTTTCAGTCTACACGACCTA	Active zone proteins
8	Ppfia4	NM_001144855.1	GCCCTGACCCTTCCTGCTCGTTCCCTTTCTCCCTTGGCTCCCAGTCTCTCCTCTGTGATTTTCCAGTTGCCCGGGATCTCAGAATATGCTCATCCACTCC	Active zone proteins
9	Ppfibp2	NM_001163557.1	GTTGATGGGCGAATGCTGCAATACCTAACTGTGAATGATCTACTCTTCTTAAAAGTCACCAGCCAACTACATCATCTCAGCATCAAATGTGCTATTCACG	Active zone proteins
10	Rims1	NM_053270.1	GAGGAGAGGAACATTATCATGGCAGTGATGGACCGGCAGAAGGAAGAGGAGGAAAAAGAAGAGGCCATGCTCAAGTGTGTTGTCAGGGACATGGCGAAGC	Active zone proteins
11	Syde2	NM_001166064.1	CCAGTTGTATGGAGGAGACATGCAGATGTTTGTAAGGGTCGGGTACATTATTATCCCGACAAGGCTTCGGCGAGAATGTTCTTCTGTACGTGGAGACGGA	Active zone proteins
12	Cadm3	NM_053199.3	GGGCTCCTTGTCTCCCAGCACCCGCTTTTGGGGAAACAACTTTTCCTCTTCGAGCTGAACCACTCTGTCCATATTACACAGAAGCCATATTTGTACCAGG	Adhesion and cell surface molecules
13	Cd47	NM_010581.3	CTCCTGCTGCTGCGGTTCAGCTCAACTACTGTTTAGTAACGTCAACTCCATAGAGTTCACTTCATGCAATGAAACTGTGGTCATCCCTTGCATCGTCCGT	Adhesion and cell surface molecules
14	Cdh10	NM_009865.2	GAGGATATTGAAGTAGGCACAATCATTGGTACTGTAATGGCAAGAGATCCTGATTCTACATCCAGTCCCATCAGATTTACATTGGATCGCCATACTGACC	Adhesion and cell surface molecules
15	Cdh8	NM_001039154.1	GTGCGTGATGAATTGGATGGCTTCAGACCCGAGGCAAAAAAAATAATTGTCTCATTTTCGCGCTGATTTGCTTAACTGGTGGGACCATGCCAGAAAGGCT	Adhesion and cell surface molecules
16	Cdh9	NM_009869.1	GGGGGTAACGACAGTGATCTGAACTGAATCCTATATGACTTCATCAACATTAGTAGAAACAGTATCTTCAATACCAGATTGAGTGGCCTGTGTTGTCCCT	Adhesion and cell surface molecules
17	Cntnap1	NM_016782.2	GTGGCTGCATAGAAAACGTGATCTACAACCGGATCAACATTGCAGAAATGGCAGTGATGCGCCATTCGCGGATCACCTTTGAGGGTAATGTGGCTTTCCG	Adhesion and cell surface molecules
18	Ctnna2	NM_001109764.1	CTCTGCTGAAGACAATAAATATTCCTTTGAGACCCGTGGATCCTTCTGCGGACCCTAATGACACAAAGTGGAGCTCAACTGTCCTCCCTTCTATTTCTTT	Adhesion and cell surface molecules
19	Ctnnb1	NM_007614.2	TTGGTCGAGGAGTAACAATACAAATGGATTTGGGGAGTGACTCACGCAGTGAAGAATGCACACGAATGGATCACAAGATGGCGTTATCAAACCCTAGCCT	Adhesion and cell surface molecules
20	Ctnnd1	NM_001085448.1	TTTCTTCGCTGGACTATTGTGCCAACTGCCAGGCTGACTCCTACCCTTGTAGCCCAAATTGGCTGCCGTCATCCGTGAATTACCTACATCTTCCACTGAA	Adhesion and cell surface molecules
21	Ctnnd2	NM_008729.2	TCCATCGTGTGTGCCAGCCTTCGTTTTCCCAGCATCCGTGTGCATCCGTCTGTCCCTCTTGTAACGTATCTATCCGCTCTTCTCACCATCTAGTGGCTCA	Adhesion and cell surface molecules
22	Diap3	NM_019670.1	TTCCATCGCCTTGAAGACATTAGAGCTGAACTTGATGAAGCATCTGATGTTTACAGCATGTTATGGGACACAGTTAAGGAAACTCGAGCAGAGGGACATT	Adhesion and cell surface molecules
23	Gap43	NM_008083.2	TACCACCATGCTGTGCTGTATGAGAAGAACCAAACAGGTTGAAAAGAATGATGAGGACCAAAAGATTGAACAAGATGGTGTCAAGCCGGAAGATAAGGCT	Adhesion and cell surface molecules
24	Gpm6a	NM_153581.5	CTACTCGCTCCAAAGAGCGGCTCAATGCGTACACATAAATACGCTTCTCTGTTCCTTACCACTCGAAGGCATTGGTGTTTCATTAAGGGCCATCCAACCA	Adhesion and cell surface molecules
25	Gpm6b	NM_023122.2	GTGGCAATTCTTGAGCAACACTTCTCCACCAACACCAGTGACCATGCCTTGCTGAGTGAAGTGATCCAACTGATGCAGTATGTTATCTATGGAATCGCCT	Adhesion and cell surface molecules
26	Hpca	NM_001130419.1	GGGGTCCCCAAACTCAACCTGCCTCTTTGCACTTAGATAACCACAGATTTACCCCGTCTGTACTCTGTATTTCACCTCTCTCTCTCGTGCACTCACGCAA	Adhesion and cell surface molecules
27	Hpcal1	NM_016677.4	TCTCTGACCAAAGCCGCTTGCATGTATATACCGTGGTATCCTTACTTTTAATATATGAGTTATATGTACGGTGAGATGGACTATAATGTTCAGCCCCTGT	Adhesion and cell surface molecules
28	Ncam1	NM_001113204.1	ATGCTGTGATTGTCTGTGATGTGGTCAGCTCCCTGCCTCCAACCATCATCTGGAAACACAAAGGCCGAGATGTCATTCTGAAAAAAGACGTCCGGTTCAT	Adhesion and cell surface molecules
29	Nptn	NM_009145.2	GACCTCTTTGGTCTCTCTCCCTTTCAAGTGAGCAACACCACAATGACCGTCTAAAGCATGCCTTATTTAGCCTCTCCTATAAGGGTGACCTAGCCAGGTA	Adhesion and cell surface molecules
30	Nrxn1	NM_177284.2	AGATGCCCTCACTTAAACATCATCGGATGCAAATGGATCAGTGATCGCTCTTGAGCCTCGGTGGCCCTCTTTTTCAGAACGTTGCCTCCAAAGTGTATCC	Adhesion and cell surface molecules
31	Pkp4	NM_026361.2	CAACAGACGAAAATAAAATAGCAATGAAGAACGTTGGTGGAATCCCTGCCTTGCTGCGACTGTTAAGAAAATCCATTGATGCAGAAGTAAGGGAGCTTGT	Adhesion and cell surface molecules
32	Reep6	NM_139292.2	GGTGTACGCCCTGTTCGGTCTGGTCGAATTCTTCAGCGATCTACTCCTGTTCTGGTTCCCTTTCTACTACGCGGGCAAGTGCGCCTTCCTGTTATTTTGC	Adhesion and cell surface molecules
33	Sirpa	NM_007547.2	AGGTTGCGTCCTTGATGTTCCAGAGCTTGGTCTTCTGTGTGGAGAAGAGCTCACCATCTCTACCCAACTTGAGCTTTGGGACCAGACTCCCTTTAGATCA	Adhesion and cell surface molecules
34	Thy1	NM_009382.3	ACTTTTGTGAGCTTCAAGTCTCGGGCGCGAATCCCATGAGCTCCAATAAAAGTATCAGTGTGTATAGAGACAAGCTGGTCAAGTGTGGCGGCATAAGCCT	Adhesion and cell surface molecules
35	Amph	NM_175007.1	TATGGACGACAAGCACTGATTTGGTACAACCAGCTTCTGGGGGTTCATTTAATGATTTCACCCAGGCCCAGGACACTTCATTATTCACCATGCAGACAGA	Endocytosis-related proteins
36	Ap2a1	NM_001077264.1	AGTTCGTGTGTAAGAATAGTGGGGTCTTGTTTGAGAACCAGCTGCTGCAGATTGGAGTCAAGTCTGAGTTCCGGCAGAACCTGGGCCGCATGTATCTCTT	Endocytosis-related proteins
37	Ap2a2	NM_007459.3	CAACATTGAGTGTATATCTGATTTCACAGAGGCACCTGTCCTCAACATCCAGTTCAGGTATGGTGGGACCTTCCAGAATGTGTCTGTTAAGCTTCCCATC	Endocytosis-related proteins
38	Ap2b1	NM_001035854.2	CATGCAGGTAACAAGAGTGAAAGCAGAGCTGACATTTGCCAGGCTTTCCTGGAGCAGGCCAGTGAGTGTAGACGTGTGTAAAGATGTCGCCAGTTCTCAC	Endocytosis-related proteins
39	Ap2m1	NM_009679.2	TGACTTTGTCCAGTTACAAACCCAATAAACAATAGAGTGGAGTTGCTGGCTAAATGTTAATGGGGCCCGCAGAGGGTCTGACGGGACTATTATTACTCCA	Endocytosis-related proteins
40	Ap2s1	NM_198613.2	ACAGGGGTCGCCATGATCCGATTCATCCTTATCCAGAACCGGGCAGGCAAGACGCGCCTGGCCAAGTGGTACATGCAGTTCGATGACGACGAGAAGCAGA	Endocytosis-related proteins
41	Cltc	NM_001003908.1	GAGTCTCAGCCAGTGAAAATGTTTGATCGTCATTCTAGCCTCGCAGGATGCCAGATCATCAATTACCGTACAGATGCAAAGCAGAAATGGTTGCTTCTCA	Endocytosis-related proteins
42	Flot1	NM_008027.2	ACATGGGTATCAGCGTGGTTAGCTACACTTTGAAGGATATTCATGATGACCAGGATTACTTACACTCGTTAGGAAAGGCTCGCACGGCACAAGTCCAAAA	Endocytosis-related proteins
43	Flot2	NM_001040403.1	CTTGATTGGTGGGTGGGTCTTAGTCTGATCCCATTAAGTGTTTCTGGGGTCAATGTCTAGCTCTGTTGGGGACAAGTAAGGTTTATAGGCCTTCTTCCTG	Endocytosis-related proteins
44	Picalm	NM_001252520.1	GCCTCCCAGAACCAGAGTCTTCCTGTTGCCAAACTTCCGCCTAACAAATTAGTGTCTGACGACTTGGATTCATCTTTAGCCAACCTTGTGGGCAATCTTG	Endocytosis-related proteins
45	Ptprn2	NM_011215.2	CGCTCTGCCTCCTGCATCCTCCCAGATAACAAAACACATTAACACATTCTTACTGGATAATCCAATTTGCCAAAACATTTGGGCATTGTGCCCACCACCT	Endocytosis-related proteins
46	Rims2	NM_001256382.1	TTGATGCCATCACCAAAAATCTACATCCCTTAGTCAAACCCACCTTTGGTTTACAGGCAGTTCTTACCACTGGGTAGCACTGCAAGGTCCAATTTCTGTC	Endocytosis-related proteins
47	Sh3glb2	NM_139302.1	TGAGAAGCGCCTCGGAGCAGCAGAGCGGGATTTCATTCACACTGCCTCCCTCAGCTTCCTCACACCCCTGCGGAACTTCCTAGAGGGGGACTGGAAAACG	Endocytosis-related proteins
48	Snap91	NM_013669.1	GAAACAATGAAGGATCTGGTGCTCCCTCTCCACTAAGTAAGTCTTCTCCAGCCACAACTGTTACATCTCCTAATTCTACACCAGCTAAAACTATCGACAC	Endocytosis-related proteins
49	Unc13a	NM_001029873.2	ATCTTTCAAGATGCCCTCAATTCTCAGTCAACACGTGACTTGGGACACATACCCGGGGAGTGTTCATGAGTGCATGGCGTTGAGATGTTTTGCACTATTT	Endocytosis-related proteins
50	Unc13c	NM_001081153.1	CTTATCAGGAAGCCAATTCTAATGACCTGTATCCCAACCAAAGCCATCCATCCATGATGTATAGAAGTCAAAGCGAACTGCAAAGTGATGATTCAGAGGG	Endocytosis-related proteins
51	Arl8a	NM_026823.2	GCCGGAGCGCTAGATGAGAAGGAGCTAATCGAGAAAATGAACCTGTCTGCTATCCAGGACCGAGAGATCTGCTGCTACTCCATATCCTGCAAAGAGAAGG	Signaling molecules
52	Bzrap1	NM_172449.2	GGCTGAAACTTAGATCTGAGAAAGAAGATATGTCAGAGCTTGGAGTTCACCTGGTGAATTCCCTTGTGGATCACAGCCGCAACTCAGACTTATCAGACAT	Signaling molecules
53	Camk2a	NM_177407.4	TCAAGGTAATAGTCTCAGTGTCCAACTTGGACTTACGTTGCTGCCTCTCCGTGCTTTTGGTCTCTCTGTGGCTATGTTTTGCCAGCATGAGACCCTGTTC	Signaling molecules
54	Camk2b	NM_001174053.1	TAGGGTGTTTGTCCACTCAGCTTGGAGCCTGGGTGTTCGAGACTTGGTTAAATGTTGCAGAATGTGGTAAAGAGGGGCCAGAAGTTGGGTTCTAGACTTC	Signaling molecules
55	Camk2d	NM_001025439.1	CAGGCAGGAGACTGTAGACTGCTTGAAGAAATTTAATGCTAGACGGAAACTGAAGGGCGCCATCTTGACAACTATGCTGGCTACGAGAAATTTTTCAGCA	Signaling molecules
56	Camk2g	NM_001039138.1	TTCCTGTTGGTTTTCCTGACATAACAAGGAGAGATCCAGAAGTCGTTGGCCAGGGCTCCTTTTGCCACTTTTGGCAGTTGTTTGTGTGCTGATCTGGACC	Signaling molecules
57	Cdk5rap2	NM_145990.3	CCCATCCTCCATAGCCACTTACCTGGATTCCAAGAGTCAGCTCTCTGTTAAAGTCAGCGTGAATGGAACTGACCAGTCTGAGAATATCAATATCCCTGAT	Signaling molecules
58	Cmya5	NM_023821.3	GCAAAAGTCTTTGGCTATCCAAAAACCAGATGACAGAAATGCTCCAAAGGGTATCAGTAGAGATGTGGACTCCAGGTCTCCTGGGATGCCTTTATTTGAT	Signaling molecules
59	Dock2	NM_033374.3	GCTACTCCATCATCTCCAGACTGCTGCTCTTTCTTACCCACATTAAAAATGACCCATAGCTCAAATGAACCTTGTTGCTGAGTCTCTTATTGAAGGACTG	Signaling molecules
60	Dpp6	NM_001136060.2	ACCACGGACAAGAGAAGAATGTTTGACTTGGAAGCAAATGAGGAAGTTCAGAAGGCTATCAACGACCGGCAGATGCCGAAGATTGAATATCGAAAAATTG	Signaling molecules
61	Gad2	NM_008078.2	ATAATTGGGAATTGGCAGACCAACCGCAAAATCTGGAGGAAATTTTGACGCATTGCCAAACAACTCTAAAATATGCAATTAAAACAGGGCATCCCCGATA	Signaling molecules
62	Gnai1	NM_010305.1	ACACTATCCAGTCCATCATTGCCATCATTAGAGCCATGGGGAGGTTGAAAATCGACTTCGGAGACTCTGCTCGGGCGGATGATGCTCGCCAACTTTTCGT	Signaling molecules
63	Gnal	NM_177137.4	AGTTCCGAGGCTTTGGGGGGTCATTCTTAGGCTTAAGTTATCTGTAAAGCTGTCCAAAGTTAAGTTTTTAACAGTACAAATAGGGGGGAGTGACAGCCTG	Signaling molecules
64	Gnao1	NM_010308.3	GGGCCATGGACACTTTGGGCGTGGAGTATGGTGACAAGGAGAGGAAGACGGACTCCAAGATGGTGTGTGACGTGGTGAGTCGTATGGAAGACACTGAACC	Signaling molecules
65	Gnaq	NM_008139.5	GAATTGGGCGCTTGAACCTAAGAAAGATTGTGGACTTATCAAAAGTCACCGCTCAGTGTTCCGTCAAGCATGTATTTATGTGACGATCATACTAGGAGGG	Signaling molecules
66	Gnas	NM_010309.3	CAGTTCAGAGTGGACTACATTCTGAGCGTGATGAACGTGCCGAACTTTGACTTCCCACCTGAATTCTATGAGCATGCCAAGGCTCTGTGGGAGGATGAGG	Signaling molecules
67	Gnb1	NM_008142.3	CGCATACGCTCCTTCTGGGAATTATGTGGCCTGTGGTGGCCTGGATAACATCTGCTCCATTTACAACCTGAAAACTCGTGAAGGGAATGTGCGTGTGAGT	Signaling molecules
68	Gnb2	NM_010312.4	GATGGCCGCACCTTTGTGTCAGGTGCCTGTGACGCCTCCATCAAGCTGTGGGATGTTCGGGATTCCATGTGCCGACAGACATTCATAGGTCACGAGTCGG	Signaling molecules
69	Gps1	NM_001177874.1	ATGTCATCAACATGTGCCTCAACGTCATCAAGGTCAGTGTCTACTTGCAAAATTGGTCTCATGTGTTAAGCTATGTCAGCAAGGCCGAGTCTACTCCAGA	Signaling molecules
70	Htt	NM_010414.1	TTCAGCAGACTGTACAAAGTACCTCTTAATACCACGGAAAGTACTGAGGAACAGTATGTTTCTGACATCTTGAACTACATCGATCATGGAGACCCACAGG	Signaling molecules
71	Nlrp3	NM_145827.3	TTGTCAGGATCTCGCATTGGTTCTGAGCTCCAACCATTCTCTGACCAGACTGTACATTGGAGAAAATGCCTTGGGAGACTCAGGAGTCCAAGTTTTGTGT	Signaling molecules
72	Park2	NM_016694.3	ACTGCAGCCTGGAAGTTTAGCTTCACTGTGAATTTAACAGAGAAAGTGCCTATAAAGGGGGCGTTTTTAAGAGACAATCCCATGATGCTGCGCCAATGCT	Signaling molecules
73	Pcsk1	NM_013628.2	TCGCCGAAGAACTGGGGTATGACCTTTTGGGTCAGATTGGATCACTTGAAAATCACTATTTATTCAAACACAAAAGCCATCCTCGGAGGTCCCGAAGAAG	Signaling molecules
74	Pde2a	NM_001143848.1	CCACTAGCTTCTCTTCTGTTTTGTTCCCTATGTGTCGTGGGTGGGGGAGGGGGCCACCTGCCTTACCTACTCTGAGTTGCCTTTAGAGAGATGCATTTTT	Signaling molecules
75	Pi4k2a	NM_145501.2	CGTTTTGAAGCAGAACCTCTCCCTGAGAACACGAACCGACAGCTGCTATTGCAGTTTGAGCGGTTGGTGGTCCTGGACTACATCATCCGCAACACTGACC	Signaling molecules
76	Ppt1	NM_008917.3	GGATTAAAGGCATGCATCACCACAGCCTACAGCAATGTGTGTCTTATATACTATGAGATAGTGAGGGAGTATAGAAGTGAAAACCAGGTGTCTGTTCTTG	Signaling molecules
77	Prkaca	NM_008854.3	CCTGAAGCCCGAGAATCTTCTCATCGACCAGCAGGGCTATATTCAGGTGACAGACTTCGGTTTTGCCAAGCGTGTGAAAGGCCGTACTTGGACCTTGTGT	Signaling molecules
78	Prkcg	NM_011102.3	TTTAATGTACCACATCCAGCAACTGGGCAAGTTTAAGGAGCCTCATGCAGCATTCTACGCTGCGGAAATCGCCATAGGCCTCTTCTTCCTTCACAACCAG	Signaling molecules
79	Psen1	NM_008943.2	CTAACTTCTCAGTGTGTCTGTTGGCAGGCGAAGAGTCGTATGGCGCTTGTTCTTTCTTCAGAACTGTCACGATGCATGTGTCTGACGCTTGTAGGCGCCT	Signaling molecules
80	Rabgap1l	NM_001038621.2	GACCTCAAAGGAAGACCTCCTTCAGGCTGATTTTGAAGGTGCTTTGAAGTTTTTCAGAGTTCAGCTTCCAAAGAGATACCGGGCAGAGGAGAATGCAAGA	Signaling molecules
81	Rala	NM_019491.5	CCTGGTTGGTAACAAGTCAGATCTAGAAGATAAAAGGCAGGTTTCTGTAGAAGAGGCAAAAAACAGAGCTGACCAGTGGAACGTTAACTATGTGGAGACG	Signaling molecules
82	Rap2b	NM_028712.4	ATGAAGGAGCCAGAAGAGGGGACGAAACTTTTTTTCCTTGTTTTCCAGGATTATTTAGAAATTAAGACCAGGGGTTCCTTTTCTGCCAGCTTGGAAGGGC	Signaling molecules
83	Riok3	NM_024182.4	CTAATGCTGGCTCAGATGCTACAGATGGAATTTGACAGAGAATATGATGCACAGCTTAGGCGTGAGGAAAAGAAGTTCAATGGTGATAGCAAAGTTTCCA	Signaling molecules
84	Shh	NM_009170.3	AGGCCAAGCAACCTGCTGAAAGTCTATTTTTCTACATGTCCCTTGTCCTGCGTTTCAGAAGGCAAACCTCCGCATTCCTCTCCTGCTATGCTCCTGCTTT	Signaling molecules
85	Slk	NM_001164639.1	AGAACGTGCTGTTTCTAAACAAACCTGCCTACTCCTCAGGCCTTAAACCAAGTAGATAATAGTGACTGTTCTTTCCTGCATGAAGTATAGGTGGGGAGGG	Signaling molecules
86	Trio	NM_001081302.1	GAATTAGAGAAAGCTGTAGAAGTCATGTGCATCGTGCCGAAGCGCTGTAATGACATGATGAACGTCGGGCGGCTGCAGGGATTTGACGGTAAAATTGTTG	Signaling molecules
87	Uchl1	NM_011670.2	CCTGCTCAGGCTTTCCCAGTGAGCGAGGCCGGCGCTTTATAACAGCAGCCTGGGCGGCTCCACCGGCTGTTTTTTCGGCTCCTCGGGTTTGTGTCTGCAG	Signaling molecules
88	Ywhaq	NM_011739.3	TTTCTTAATACACTAGGAAGGAGAAATAAAGTCCACAAGTCCAAGCCTGCACTTCAATACTTTTCCATGCAGAGTTGTGCACATGGGAGAGGGTATCCGG	Signaling molecules
89	Ywhaz	NM_011740.2	AACGTTGTAGGAGCCCGTAGGTCATCGTGGAGGGTCGTCTCAAGTATTGAGCAGAAGACGGAAGGTGCTGAGAAAAAGCAGCAGATGGCTCGAGAATACA	Signaling molecules
90	Apba1	NM_177034.3	TGAGTACACAAACCCTGATTTTACCTTCCCTCCATCTAAGGCAGTGTGTGATGACTGTGTGGGAATGAAATCTCTTGTACATACTTAGCACAGCACTTGG	SNARE and trafficking proteins
91	Atg9a	NM_001003917.3	CTCCACCAGAAGAATGGCTTCACATGTATGCTCATTGGAGAGATGTTTGAACTCATGCAGTTCCTCTTTGTGGTTGCCTTCACCACCTTCCTGGTTAGCT	SNARE and trafficking proteins
92	Cplx1	NM_007756.3	TCCCATAACCCTTCCTGTCCACAGTAAAACTGAATTAAGTGTCCATGAGTTTTGGGCCAGGTGTGTGGCTTAGCATTGACCTTCATGACCTTACATAGCT	SNARE and trafficking proteins
93	Cplx2	NM_009946.2	TCTGTGTTGCAGGCTGTGTATCTGATGTGCCTCGTGCATATGTGTTTGTGGGATGTAGTGTGCCTGAGTCCCAGTTCATTTTCTCGGTATGTGCTAGCCA	SNARE and trafficking proteins
94	Nsf	NM_008740.2	AACATCGACTCCAACCCTTACGACACCGACAAGATGGCCGCCGAGTTCATCCAGCAGTTCAACAACCAGGCCTTCTCAGTGGGGCAGCAGCTTGTCTTTA	SNARE and trafficking proteins
95	Sept11	NM_001009818.1	TCGTCCTCCTTTACTTTGCAACTCACCAGCAACAGCTCTTGCTTCCTCTCCATCCCGTGCACCTTGAATGGGTGGACTTGACTCTCTCACTTTCCTCACA	SNARE and trafficking proteins
96	Sept5	NM_213614.2	GTGAGATCCGGAAGCTGAAGGACAGAATACGTGAGGAGATCGACAAGTTTGGGATCCACGTGTACCAGTTTCCAGAATGTGATTCGGATGAAGATGAAGA	SNARE and trafficking proteins
97	Snap25	NM_011428.3	GCCAACCAACGTGCAACAAAGATGCTGGGAAGTGGTTAAATTTGCCCTTCTGCTGTGCTCTCCTCCAAATGTTGTTGGACAAGAGAGCTCCTTCATGCTT	SNARE and trafficking proteins
98	Snapin	NM_133854.3	AAAAGTTACATATTTAAGCGCCATCCTTTCCAGGCTTAGCCAGCCAGTGTTAACCATCCTGTTACTCCTATTACTGGGGCTGGGCAGTTTCCTTTACCTG	SNARE and trafficking proteins
99	Snca	NM_009221.2	TGTGGCAGAGGCAGCTGGAAAGACAAAAGAGGGAGTCCTCTATGTAGGTTCCAAAACTAAGGAAGGAGTGGTTCATGGAGTGACAACAGTGGCTGAGAAG	SNARE and trafficking proteins
100	P140	NM_018873.2	GAAGCTCACCATGGGCATGCTTAAGTCGCCCAACACCGCCATCCTCATCAAGGACGAGGCTCGCAATGTCTTCTACGAGCTGGAAGACGTCCGGGATATC	SNARE and trafficking proteins
101	Stx1a	NM_016801.3	CAGGCCATAGTCCTAACAGGCATGGTAAGTTGTGGCCAGAGTTGCATGTTGGGGACAGCAGTTCCCTGCGCCCTTTATGCTCTGAAAGCCAGGTGTCACT	SNARE and trafficking proteins
102	Stx1b	NM_024414.2	CGGACCTGCGCATCCGTAAGACCCAGCACTCCACACTCTCACGGAAGTTCGTGGAGGTAATGACCGAATATAATGCAACTCAGTCCAAGTACCGGGACCG	SNARE and trafficking proteins
103	Stxbp1	NM_001113569.1	AAACTCTTGAATCTCAGTGTTTAAAGTATGGAAGCACAACCGTGTACCGCTCTGTACCGTCCTGTACTGCAGCATTTGAGTCTAATAAAGACGTCAGCTC	SNARE and trafficking proteins
104	Stxbp5	NM_001081344.2	ATCACCGAAGGGACTGTCGTCCCGGAGGATCGCTGCAAATCTCCCACTTCCGCAAAGATGTCAAGGAAATTAAGCTTGCCAACTGACCTAAAGCCTGATT	SNARE and trafficking proteins
105	Vps13a	NM_173028.3	TGCTGGCGTTACAGGATGTCGGGATTTCACTTGTCAATAACTATACAAAGCAAGAAGTAGCCTACATAGGCATTACAAGTTCTGATGTGGTTTGGGAGGC	SNARE and trafficking proteins
106	Vps45	NM_013841.3	CTGTCTCGGTTGGTCAGTGAGCGGAATCTGCTGGAGGTTTCAGAAGTTGAGCAAGAACTGGCCTGTCAGAATGACCATTCTAGTGCTCTTCAGAATGTGA	SNARE and trafficking proteins
107	Vti1a	NM_016862.3	GGTGTCTCTGTGTGGAAGGTTCTAGGTTCTTATTATGCAGACCTCGGTTGTTGAGCATTTGTGAAGCTGGGAGCCTTTGTTTAAAAGTGTGTGGGAGGTG	SNARE and trafficking proteins
108	Wdr7	XM_140391.5	GCAACGAACCTCTTAAAGTAACTGCGAGTGTCTACATACCAGCACACGGGCGACTTGTTTGTGGCCGGGAAGATGGAAGCATCATTATTGTGCCTGCCAC	SNARE and trafficking proteins
109	Atp6ap1	NM_018794.4	TGTTTTGGGCACAAAACTTCTCTGTGGCATACAAAGACGAGTGGAAAGACTTGACCTCCCTCACCTTTGGTGTGGAGAATCTTAACTTGACCGGCTCCTT	Synaptic vesicle proteins
110	Atp6v0a1	NM_001243050.1	ACTCTGGACAGAAAGGAATTCAGTGTTTCCTCATCGTGGTGGCGATGCTCTGCGTCCCTTGGATGCTTCTGTTTAAGCCGCTGATCCTTCGCCATCAGTA	Synaptic vesicle proteins
111	Atp6v0c	NM_009729.3	GCCTCTACGGTCTCATCGTGGCCCTAATCCTCTCCACAAAGTAGTCCTTTTCCACCATCAGTCACAGGATAGGATGTAAAGATCACCCCTCCTCATTCCA	Synaptic vesicle proteins
112	Atp6v0d1	NM_013477.3	GGACCTTGATGAGATGAACATCGAGATAATCCGAAATACGCTTTACAAGGCCTACTTGGAGTCCTTCTACAAGTTCTGTACTCTGTTGGGTGGGACCACA	Synaptic vesicle proteins
113	Atp6v1a	NM_007508.5	AGTCAATGTGTCTGCTCTCAGCAGAGATATCAAATGGGAGTTTATACCCAGCAAAAACCTACGGGTTGGTAGTCATATCACTGGTGGAGACATTTATGGG	Synaptic vesicle proteins
114	Atp6v1b2	NM_007509.3	TGCTGCTTGTGTGGCGTGACCCTCTTGTGAAGTACTGGTTCTGTTTCCTGATTCCTTTTGCACTCCTCCATCCCACCTGTGAGTGGGAGTTTACCTGTTA	Synaptic vesicle proteins
115	Atp6v1c1	NM_025494.3	CAATAACCTGAAAGGGAATCTTCAGAATTTAGAGCGAAAGAACGCGGGAAGTTTGCTAACGCGAAGCCTGGCGGAAATCGTGAAGAAAGATGACTTTGTT	Synaptic vesicle proteins
116	Atp6v1d	NM_023721.2	GGGACTTCAGCACCACAGTTATCCAAAATGTAAATAAAGCCCAAGTGAAGATCAGAGCAAAGAAAGACAATGTAGCAGGTGTTACCTTGCCAGTGTTTGA	Synaptic vesicle proteins
117	Atp6v1e1	NM_007510.2	GAGTGAGTTGTGCATGCTGTCCCTGCTCTTTGGGCATAAAGTGCATGTGGGACTCACATTCCTCCAGGAACACTACCTTCGCTGTTACTGTTTAGGTCTA	Synaptic vesicle proteins
118	Atp6v1f	NM_025381.2	GGAGAAGGATACCACCATCAATGAGATCGAAGACACTTTCAGGCAATTTCTAAACAGGGATGACATTGGCATCATTCTCATCAACCAGTACATCGCAGAG	Synaptic vesicle proteins
119	Atp6v1g2	NM_023179.3	GAATGACAGCAACAACGCTCACTTTGTAAGGTGGCTGCTGTGAATTATCTGTGAGAATTCAGCATAGTTCCAGATGACGGAGTGCCTGTATCATGACCGC	Synaptic vesicle proteins
120	Atp6v1h	NM_133826.4	GCATTTTCTTTGACTATGCGAAACGAAGCAAGAGCACTGCCTGGCCATACTTCCTGCCAATGTTGAATCGCCAGGATCCCTTTACTGTTCATATGGCAGC	Synaptic vesicle proteins
121	Atp8a1	NM_001038999.1	ATGCTGACATGAGTGCTTTGTAACGTTTACAATCCAGAAAAGCGGGGCGGTGAATCGTTGGTGTTGGGTTGGGATATCGCACAGTAGTGGAGAGCATAGA	Synaptic vesicle proteins
122	Dnajc5	NM_016775.2	GGAGTTGAAAAATGTGGTTACCAGTGATATGGAGCCATCCTACCCTTTTACAGTTAGCTAGATAGTTGTACCAGACTTCAATGAGCCAGGTTCCTCCAGA	Synaptic vesicle proteins
123	Mal2	NM_178920.2	TTGTCTTCTACTTCGGAGCGTTTTTACTGGAAGCAGCGGCCACCTCCCTGCATGACCTTCAGTGCAACACAACCATGACTGTGAAGCCACTACTCAACGA	Synaptic vesicle proteins
124	Rab1	NM_008996.3	GTGACAAAGGTCAGAGATTGTTTCCTTTGGTTTAAGGAGCAGCCAAGCATTCTTCAATTGGGGGCTAGGGTAGGGTATGGCTGTTGATAACACATTTTAT	Synaptic vesicle proteins
125	Rab10	NM_016676.5	ATGTTACTAGGGAACAAGTGTGACATGGACGACAAGAGAGTTGTACCGAAAGGCAAAGGAGAACAGATTGCAAGGGAGCATGGTATTAGGTTTTTTGAGA	Synaptic vesicle proteins
126	Rab14	NM_026697.3	AGAGATGTTACCTATGAAGAAGCCAAACAGTTTGCTGAGGAAAACGGCTTATTGTTCCTTGAAGCAAGCGCAAAAACGGGAGAGAATGTAGAAGATGCTT	Synaptic vesicle proteins
127	Rab27b	NM_030554.3	CTCTTCATGGTCTCAATGTCTGTGCCATAAGGGTAGAAAGCTAACAGTCAGTTTTTGCAACCTGTCTTCTGGAAGCAAAGTGAAAAGAAATGACCAGGGC	Synaptic vesicle proteins
128	Rab2a	NM_021518.3	GGTGCAGCGGGGGCTTTACTAGTGTATGATATTACAAGGAGAGACACGTTCAACCACTTGACAACCTGGTTAGAAGATGCCCGTCAGCATTCCAATTCCA	Synaptic vesicle proteins
129	Rab35	NM_198163.1	GCTCTTTGAGACCAGTGCCAAGGAGAACGTCAATGTGGAAGAGATGTTCAACTGTATCACAGAGCTGGTTCTGCGAGCAAAGAAAGACAACTTGGCGAAA	Synaptic vesicle proteins
130	Rab39	NM_175562.3	ATTTCTGTGTGGAGATACCAGAAGACAGTGTGTGTTTTCACGGACCAGGGGAGCTCTTGGCTGGTGTTTGTCCTCTGTCCTTCTACCTTGAACTGCTGCT	Synaptic vesicle proteins
131	Rab3a	NM_009001.6	AACCTGTTCTGACGTCGTGAGTGTCAAATGTGTCCCACTCCTCCCTAGAAGTTATGAACACTACACACAGTCAATAAAGCGAATGGACCTTGCTGAGTCT	Synaptic vesicle proteins
132	Rab3b	NM_023537.5	CCCGTCCCTACTCAGAATCTCTTTGATTTAAGCACAAGAATCATGGCCTACTCTTTCCCAGGGGCAGCCCTAACTGCATATCCATTTGCCATTCTGCAGA	Synaptic vesicle proteins
133	Rab3c	NM_023852.5	AGTCTTCATGCCGATCCTGGCCACCTTTTGTGTGCACTCTCTGTGTGCTATGTGAGGCGATCCGGAAGTCCTTTCTGCTTGCTCTGAATGTGTGTCCACA	Synaptic vesicle proteins
134	Rab5a	NM_025887.4	CAGTGTGAACTTCCTGAATGGCAAAAACCATGGAGTTGGGAGCATTTAGCCGGCCCAGTGTGACTTCCAAAAAGAGACTATGGTAGAATCAAGTTTCTAA	Synaptic vesicle proteins
135	Rab6a	NM_001163663.1	CTTAGACCTTCTTTGAGGGCAGAACTCAGCTGTTGCTCTCATGATGGGCAGTGCTGGAAAGGGTTCTGGTATGTCTTCAAAATGAGTCCACGAGTTTACT	Synaptic vesicle proteins
136	Rabac1	NM_010261.2	GTGTTTCTCGGCCTCATCCTGTACTGCGTGGTGACATCTCCCATGCTGCTGGTGGCTCTGGCTGTCTTCTTTGGCGCCTGTTACATTCTCTATCTGCGCA	Synaptic vesicle proteins
137	Rph3a	NM_011286.2	ATTCGCTGCCCACCGCTGCAGACTCTAGCTGCACTTAGTTTTCGCCTCTGACGGGGCATATCTGCTGTTCTTTCAAGCCAAGTCGCTGGGACTTAACACC	Synaptic vesicle proteins
138	Scamp1	NM_029153.1	CACAGGTGACAAGAAATGTGCCACCGGGACTTGATGAATACAACCCTTTCTCCGACTCTCGCACGCCTCCACCAGGCAGTGTGAAAATGCCTAATGTACC	Synaptic vesicle proteins
139	Scamp3	NM_011886.2	GCTCTTCATTCCACAGCCATGACTTTAATCCTGACTTGAGGTGTGGAGAGCCCGCTGTGACTCAGTCATTATTTGCCTTTTATCTCCCATCTGGCCACAC	Synaptic vesicle proteins
140	Scamp5	NM_020270.2	AGCCAGATACCTTGTGCAGGGTGATGAGCCTAAGCTATTTCTGCCTTTAGTCCCATTGGGAAGCAACAGTATTAGTGTTCATGGTGATAGGCAGGTTCTA	Synaptic vesicle proteins
141	Slc17a6	NM_080853.3	TATTCGTTGGACCCATCACCATTTTAGAGAGCACAACTACAACAGTTGGCACATGTCATCCTACAGAAGTTAGGAAGCCAAAGCTACTGGATCATGCAAA	Synaptic vesicle proteins
142	Slc17a7	NM_182993.2	TTTCTGGGGCTACATTGTCACTCAGATTCCTGGAGGATTTATCTGCCAAAAATTCGCAGCCAACAGGGTCTTTGGCTTTGCCATTGTGGCTACCTCCACC	Synaptic vesicle proteins
143	Slc30a3	NM_011773.3	GAGTCCGAGCAACCCATGATCTCCATCTGTGGGCCCTGACGCTTACTTACCACGTTGCCTCTGCACACCTGGCTATTGACTCCACGGCTGACCCTGAAGC	Synaptic vesicle proteins
144	Slc32a1	NM_009508.2	CCCGTTTGCCTGCCGGTTTTCAGGAACCCAAACTCATCTTGTGCAATGTATCCGGTCGTGGAACTGTATACTGTGCGTGTGGTGTGCTCGTGGTGAATAA	Synaptic vesicle proteins
145	Slc6a17	NM_172271.2	ATGAGAAGTCCTGCTTTGTACAGACCTAAACACATACCAGGCAGTCACTTCCGGTCCTGACACACGTTCAGAACAGTTTAAGTTCATGTGTCCTGGAGTG	Synaptic vesicle proteins
146	Sv2a	NM_022030.3	GATGTTACATCCAGCAACACATTCTTCCGCAACTGCACGTTCATCAACACTGTGTTCTATAACACTGACCTATTTGAGTACAAGTTCGTGAACAGCCGGC	Synaptic vesicle proteins
147	Sv2b	NM_001109753.1	ATAGTGTTTAGGACCTATGAGAAATTTATGCTCTGTGTGTTGGCTCGGGGCGTTCGAAACAGGCCATTAGCATGCACATTAGGAAATAAAAGGCATGAGA	Synaptic vesicle proteins
148	Sv2c	NM_029210.1	TTTGGCACCAGCGAATCCATGATGATAGGCATGCTGTGCTTGTATAATGGGCTGACCATCTCAGCGTGGAATTCTCTCGATGTCGTCACGGTGGAACTGT	Synaptic vesicle proteins
149	Syn1	NM_013680.3	GGCATATGTGGTCCTCATTCATGCCGCCTGTGGTAATGCGTACAGTGGCACTGTTTTTGTGGTCTGCATCTTCCTCCAACCTCCACTCCTTGCCTGGACT	Synaptic vesicle proteins
150	Syn2	NM_013681.1	ACATTTTTGAGGTCATGGACTGCAGCATGCCATTGATTGGGGAACACCAAGTGGAGGACAGACAACTCATCACTGATCTAGTCATCAGCAAGATGAACCA	Synaptic vesicle proteins
151	Syn3	NM_013722.3	AACCTGGCTGCTTATGTTACCGGAGGCTGCATGGTGGACATGCAAGTTGTGAGAAATGGCACCAAAATTGTGCGGTCCTTCAAACCTGACTTCATCCTGG	Synaptic vesicle proteins
152	Syngr1	NM_009303.2	CCCTGGTGAGGCAGCCACACACCATCCTGCGCGTCGTGTCTTGGGTCTTCTCCATCGTGGTCTTCGGCTCTATCGTGAACGAGGGCTACCTCAACAACCC	Synaptic vesicle proteins
153	Syngr3	NM_011522.3	AACTCGTTGCCATGTCTCATTCTTCCAGACAAAATGCCTCCCTGTGGAGTTGCAGTTGAATGACAACCCTGTACGTTGTAGCATAGACCAATCATGTGGA	Synaptic vesicle proteins
154	Synpr	NM_001163032.1	CGCGAAAACAACCGGGGCCCACTCATTGACTTTATCGTCACTGTAGTCTTTTCATTCTTGTGGCTGGTGGGTTCCTCTGCTTGGGCAAAAGGACTGTCTG	Synaptic vesicle proteins
155	Syp	NM_009305.2	TGTTTGGCTTCCTGAACCTGGTGCTCTGGGTTGGCAACCTATGGTTCGTGTTCAAGGAGACAGGCTGGGCCGCCCCATTCATGCGCGCACCTCCAGGCGC	Synaptic vesicle proteins
156	Syt1	NM_009306.2	ACAGCAACATCCTGACGGGAGAGGACCATCTTCACATCTACCAAAATAAAATGGAGGCATGGAAAGTGTGGCCTCCTGTTTGATCTATAGGATTTAGCTC	Synaptic vesicle proteins
157	Syt2	NM_009307.3	GAAGTCCCATTACTCAGAAAGCCTAGAATTAAGCTCCTGGATCTTTGCCTCGTCCCTCGTCCCTGCAGAGTACAAGCAGCGCGGTCATTTGCATTCACGC	Synaptic vesicle proteins
158	Syt3	NM_001114116.1	AGGGGAAGCAGGGGCACCCTGTGGCCGCATCAGTTTTGCCCTCCGGTACCTCTATGGTTCTGACCAGCTCGTGGTGCGGATCCTACAGGCCCTGGATCTC	Synaptic vesicle proteins
159	Syt4	NM_009308.3	TCTGGTCTCTCTCTGTTATCAGTCCACTACAAACACGCTCACTGTGGTGGTCTTAAAAGCGCGGCACCTACCGAAATCTGATGTGTCTGGACTTTCAGAT	Synaptic vesicle proteins
160	Syt5	NM_016908.2	CACTGGCGTGAAGAGGCTGAGATTAACTCCTAGTGTGCACCAAAAATCAATGGAATTTAAGGTTCTTTGATGCGTGAGAAAACTCACTGGATGCTTTGGG	Synaptic vesicle proteins
161	Syt11	NM_018804.3	CACAAGGCTCTTGTGGTTAGGAATAGGTTAGGGAAAGGTCACTCCTGATTTCCCAGCAGCCAATCTGTCTATGGAGATTTCTTGACTCTTTGGGAACTCT	Synaptic vesicle proteins
162	Tmem163	NM_028135.2	GACCTCTCAACTAGGCTGCTCCCTGAAGTGGATGATTTCCTGTTCAGCGTCTCCATTCTAAGCGGGATCCTTTGCAGCGTACTGGCTGTGCTGAAGTTTA	Synaptic vesicle proteins
163	Tprgl	NM_026388.2	ACACCATCTCCTGTGGAGAATTCCAGTTTCCTCCGAAGTCGCTCAACAAGAGAGAAGGCTTTGGGGTTCGCATTCAGTGGGACAAGCAGAGCCGCCCTTC	Synaptic vesicle proteins
164	Vamp1	NM_001080557.1	TCTTTCACTCCCTTTGCATGCTGTGTTTGTTGGAGCCGAGGATAGGAGCTGCACAGTCTGTCTCGGGGGCTTCTTCTAGTGTCATGATAGGATCCCGCAT	Synaptic vesicle proteins
165	Vamp2	NM_009497.3	TGGGGATCCTCGTCCTTCTCCAGGGCTGTTGAGCCCAGAGAGAGAGAGTGTGAGAGAGAAAGCAAGCTATTTCCTTGTTGAGTACAATGATAGAGGAAGG	Synaptic vesicle proteins
166	App	NM_007471.2	GTGAGCGACGCCCTTCTCGTGCCCGACAAGTGCAAGTTCCTACACCAGGAGCGGATGGATGTTTGTGAGACCCATCTTCACTGGCACACCGTCGCCAAAG	Channels, transporter and receptors
167	Atp1a1	NM_144900.1	CCGGCAGCTCTTTGGAGGCTTTTCCATGTTACTGTGGATCGGGGCCATTCTTTGTTTCCTGGCTTATGGCATCCGAAGTGCTACAGAAGAGGAACCGCCA	Channels, transporter and receptors
168	Atp1a3	NM_144921.1	GAACAAGAAAGTGGCTGAGATTCCGTTCAACTCGACCAACAAATACCAGCTATCCATCCATGAGACTGAGGATCCCAATGACAACCGGTACCTGCTAGTG	Channels, transporter and receptors
169	Atp1b2	NM_013415.5	CCACACAATTTCCAACATCTTCCAACCTTAGCTTAGCCAGAGACAGAGAGGAGTCGGGAGTTTTCTAGTTCGGGAACCGGAGTTGTCACTCAGCGACAGA	Channels, transporter and receptors
170	Atp2b1	NM_026482.1	AAACAAGTCATGGGCCAGTGGTCAAGATACTTCTCTGGGAATTGTTGCTGCTGATACTGCTCTTCAGAGTCCTACAATGAGTGTGTGGTTTAAGGAAGAT	Channels, transporter and receptors
171	Atp2b2	NM_001036684.2	GGAGGGGAGTTTTTTGTTTGTTTCCTTAGGCGGGAACTGCAAACAGGAACTGGAACAGAGACTACTGTTCGTTCAGTCCACTGGTCTATGAGGTTTCAAA	Channels, transporter and receptors
172	Cacna2d1	NM_009784.2	CGGTCTTGACTTTGACCTAGCATTTCAACCTGCTGCACTTTTACCAAGAAGAAGAAAAAAGAAAACCCTAGTGAGGGCCAATGATATTTTTGCCTTCACT	Channels, transporter and receptors
173	Cacnb3	NM_007581.2	CTTGCATCTGTCATTTCTGTCCTTTCCCTCCATGGCTCCTGCAAGATAGGGGCTTCCTGACTCATAGCAGCCACTTCAGTTAGGGTTAGATGAGAGGAAC	Channels, transporter and receptors
174	Clcn6	NM_011929.2	ATTGGCGTCTGTACGGGGCTGGTGGGTCTCTTTGTGGACTTTTCCGTGCGACTCTTCACCCAACTGAAGTTCGGAGTGGTTCAAACGTCGGTGGAGGAAT	Channels, transporter and receptors
175	Cnr1	NM_007726.3	AGTGAAGAAAGTCTATCGCTGCAGTTGCTCGGCGATCCTTCAAAGTCTCTGAAATAGAAGGGAAAACGTTGGCTTCCAAATCTGAAGCCTAACTACCCAT	Channels, transporter and receptors
176	Gabbr1	NM_019439.3	TCTGAGCCATGCATACCCTCTCCTTGGCCTTAGGTTTACTCTCAAGTGTTCCCTCTATTCTCATGCGTCCCACTTTGGGTCTGTACAATCATCTCTCAGA	Channels, transporter and receptors
177	Grm4	NM_001013385.1	CCCATCTTTTTTGGCACCTCGCAGTCGGCTGACAAGGTAACCTCTGAGGCCCTGCCCGTGGAATTCAGCCCGCCATTGCTGGCACATAATTAAAGCATGT	Channels, transporter and receptors
178	Grm7	NM_177328.3	TGTGGAAGGATTTGATGCTTACTTCACATCCCGGACACTTGAAAACAACAGGAGAAATGTATGGTTTGCCGAATACTGGGAAGAAAACTTCAACTGCAAG	Channels, transporter and receptors
179	Grm8	NM_008174.2	GCTCCGGGACGCTACGATATCTTCCAATATCAGATAAACAACAAAAGTACAGAATACAAAATCATCGGCCACTGGACCAATCAACTTCACCTAAAAGTGG	Channels, transporter and receptors
180	Hcn1	NM_010408.3	GCACTTAATTGCTAACGGATCCTACCTTGTGTGAAACAATCAGCAATGCTAGGTAACGTGATGTCATTCCTGTAATGCTAGTGACCAATGGTATCCTGTT	Channels, transporter and receptors
181	Itpka	NM_146125.2	CAGCTCTTCTCAAGTGGCTTTGCACCTCTCCAGAGGGTCCCGATCCATAATTGTACTTCACAGGTATATAGACTTCCTGGTCTAACTCCTGCACTACAGT	Channels, transporter and receptors
182	Kcnma1	NM_001253361.1	CGCATGTGGTGGGCTTTCTTGGCCTCCTCCATGGTGACTTTCTTCGGGGGCCTCTTCATCATCTTGCTCTGGCGGACGCTCAAGTACCTGTGGACCGTTT	Channels, transporter and receptors
183	Ptprd	NM_001014288.2	GGACGAAATGTCCTAGAACTGAATGACGTAAGACAGTCAGCAAATTACACCTGTGTTGCTATGTCGACGTTGGGGGTCATTGAAGCAATAGCCCAGATCA	Channels, transporter and receptors
184	Ptprf	NM_011213.2	AGCTGTTTTAGCCGAGGGACTCGATACCGACGTCCCCAGATATAGCTAGGCTAAGTCAAGATCAACAGTCCGGGGTTGGTGGTGTTGGATGAAACATTCA	Channels, transporter and receptors
185	Ptprs	NM_011218.2	AGATACCATGGAGCTGGCTACCTTCTGCGTCAGGACTTTTTCTCTACACAAGAATGGCTCTAGCGAGAAGCGTGAGGTGCGACATTTCCAGTTCACGGCA	Channels, transporter and receptors
186	Slc12a5	NM_020333.2	TAGCTAGATGTTCCATGTCCATCCAGGTGACTTCTACTCTGAGTGCAATATTTCAGTAGCCTGGTAGTGAGAAGAGTGTCGCTTCTGTTTCAGCAGACCT	Channels, transporter and receptors
187	Slc18a2	NM_172523.3	TTGTTTTATGAAGCTTTCTGTGGGACCCTGGTGATGTGAAGTCTGGTGTGTTTAAGGGACAATTGGGTTCCCACTCTTAAGCCATTGGACAGTCATGGGT	Channels, transporter and receptors
188	Slc1a2	NM_001077514.3	GGGAACTGCTTCCAGTGCTGGAACTTTGCCTGTTACCTTCCGTTGCTTGGAAGATAATCTAGGGATTGACAAGCGTGTGACCAGATTCGTCCTCCCAGTC	Channels, transporter and receptors
189	Slc27a4	NM_011989.4	TAGCCCCTTTCGCTTAGCCCTTGGGATAAGCCCTTAGCCAGTCCTCTTTTCCAAAGCTCTGCCTTCCTATAACTCCTTAGGAGAGACTCCCACCAGATCT	Channels, transporter and receptors
190	Slc2a3	NM_011401.3	GTCACCCTCGGTGCTTACACATTTCAGACCCTTTAGGCAAACCCTTGCATAGAGTGGTAGAGCCATATCTCAGTGCTCGGTTTCAGTATTCAACTCTCCA	Channels, transporter and receptors
191	Slc6a1	NM_178703.4	GGAAGCTGTGCTGGTCCTTTTTCACACCCATCATTGTGGCGGGCGTGTTTCTCTTCAGTGCTGTGCAGATGACACCACTCACCATGGGAAGCTATGTTTT	Channels, transporter and receptors
192	Slc8a2	NM_148946.2	GAGGTCATCATCGAGGAGTCTTATGACTTTAAGAACACGGTGGATAAACTCATAAAGAAAACGAACCTGGCCTTGGTGATTGGGACTCACTCATGGAGGG	Channels, transporter and receptors
193	Slc9a1	NM_016981.2	ATCTTCCTCGGCTTCCTGAGCTTCTTCGTGGTGGCCCTCGGTGGGGTGTTTGTGGGCGTGGTCTACGGGGTAATCGCAGCTTTCACCTCCCGATTTACCT	Channels, transporter and receptors
194	Svop	NM_026805.1	CGCCGAGTTCCTTCCCATGAAGGCCAGAGCCAAGTGCATTTTGCTGATTGAGGTCTTCTGGGCCATAGGGACCGTGTTCGAGGTGCTTCTGGCTGTGTTT	Channels, transporter and receptors
195	Tlr8	NM_133212.2	TCCATAAAGCGAACTATTCCAGAAGCTATCCTTGTGACGAGATAAGGCACAACTCCCTTGTGATTGCAGAATGCAACCATCGTCAACTGCATGAAGTTCC	Channels, transporter and receptors
196	Appbp2	NM_025825.3	CACCACTGTTTTCAGGCTCTGATGGACCATGGCGTTAAGGTAGCTTCCGTCTTGGCCTACTCCTTCAGTAGACGGTGCTCTTACATAGCAGAGTCCGACG	Validated miR-27b and Dicer1 targets
197	Bmi1	NM_007552.4	TCTCGAGGTTTTCATGGTGTTACCTAAGACAAAAGACATCTCACCCTCTATGATGGACTTACTTCTGAGAGTGCGTTTGAGGCACTTATGGCTTACTAAG	Validated miR-27b and Dicer1 targets
198	Ccny	NM_026484.3	AATGCCATGCTATGCCCTTGGAATCTGTGTGCTCTGTAAGAAAGACTTCCTGCATTCCTTCATGCTGCTCTCGGGATTGGGGATGGGGATGTTTGTTCAT	Validated miR-27b and Dicer1 targets
199	Dicer1	NM_148948.2	TCGAGATCCTGCGCAAATACAAGCCCTATGAGCGACAGCAGTTTGAAAGTGTTGAGTGGTACAATAACAGGAATCAGGATAATTACGTGTCCTGGAGTGA	Validated miR-27b and Dicer1 targets
200	Dnmt3a	NM_007872.4	TCCAGAGAGTAGAAGAAAATTCCTGGGCCTGTCTGGTTGGTGCAGAGCTTTTATGGCACTACAAGGTCTTCAGGAACTGTCACTGTAAGAGCCCTGGCTG	Validated miR-27b and Dicer1 targets
201	Exdl2	NM_133798.3	GGAGTTTTACAACACAGATATTATTACAGAGGAGATGCTTCACGAGGCCGCCAGCCTGGAGACCAGGATATACAATGAAAGTTATATTCCTCATGGGCTA	Validated miR-27b and Dicer1 targets
202	Neo1	NM_001042752.1	TTACTTTCAACAAGATGAGCTCTTTGTATGATTGCGGGCGGGGGATATGAAAATGCAATGATCTAACTCCTGTTGCTCTTCTAGCTGGTCACATGACGGC	Validated miR-27b and Dicer1 targets
203	Tgfbr3	NM_011578.3	CACACCAACTCCAAAAGTGCCTTAAAGCCAGGTTTGTGTCTCCTTTCAGGAGAGAGCGTGTAACGTCAGATTTGTGCCTGTCTCGAACATTCTGTCCTAA	Validated miR-27b and Dicer1 targets
204	Runx1	NM_001111021.1	ACAGTGGAGGACTTGGTCAAAATCCAGTTGTTCTACAACGTATGAAGCCTAACCGCTGGTTCTGACATACATGTGCTCAAAATGATCTGGTTGTTTGGAT	Validated miR-27b and Dicer1 targets
205	Rxra	NM_011305.3	GCCGCGCTGCCGCCCTGCTGCTCCGCCGCCGGCTGGGCATGAGTTAGTCGCAGACATGGACACCAAACATTTCCTGCCGCTCGACTTCTCTACCCAGGTG	Validated miR-27b and Dicer1 targets
206	Cnga2	NM_007724.2	CTTAGCTGTGGTTATGTGCTCCATTGGTCCTCTGTTGGCTTCCTGGGCTGGTATCAGACAACGTAGGGTAAATCTCTGATTGGGAGGCTGCTGCTGTTTG	Normalization genes
207	Cript	NM_019936.3	GATGAATGATTCGGCCTGAAGCAGGGAAGTTGATCAGTATTGATTTGTCTGCTCTCACAAAGTTCTGAACAGCAATGATACGCCCAGTTTTCTGCCTTAA	Normalization genes
208	Gapdh	NM_001001303.1	AGGTTGTCTCCTGCGACTTCAACAGCAACTCCCACTCTTCCACCTTCGATGCCGGGGCTGGCATTGCTCTCAATGACAACTTTGTCAAGCTCATTTCCTG	Normalization genes
209	Rpl24	NM_024218.4	GGAAGAAATTCAAAAGAAAAGAACCCGCCGTGCAGTCAAATTCCAACGAGCCATCACTGGTGCATCTCTTGCTGATATAATGGCCAAGAGGAATCAGAAA	Normalization genes
210	Rpl30	NM_009083.4	AAGTCTCTGGAGTCGATCAACTCTAGGCTCCAACTTGTTATGAAAAGTGGGAAGTACGTGCTGGGCTACAAGCAGACTCTGAAGATGATCAGACAAGGCA	Normalization genes
211	Rps16	NM_013647.2	ATCGAGCCGCGCACGCTGCAGTACAAGTTACTGGAGCCTGTTTTGCTTCTGGGCAAGGAGCGATTTGCTGGTGTGGATATTCGGGTCCGTGTGAAGGGTG	Normalization genes
212	Rps20	NM_026147.5	GGCCAGCCTGCTCCGTCCTGACTCACCGCTGTTCGCTCCTGCTGAGGAACAAGTCGGTCAGGAAGCCGCGCCTCAGCCATGGCATTTAAAGATACCGGAA	Normalization genes
