# Supplementary material for: miR-27b shapes the presynaptic transcriptome and influences neurotransmission by silencing the polycomb group protein Bmi1
Source: BMC Genomics. 2016 Oct 4;17:777. doi: 10.1186/s12864-016-3139-7 (PMC5050705; doi:10.1186/s12864-016-3139-7)
Supplement: Additional file 2: Table S2. — Differentially-expressed presynaptic genes in miR-27b KD (A) and Dicer1 cKO (B) neurons. (nCounter dataset). (XLSX 73 kb) [file 12864_2016_3139_MOESM2_ESM.xlsx]

## Sheet: A_miR-27b KD_nanostring
		Normalized Expression							Fold Change
Gene Name	Accession #	CT KD_1	CT KD_2	CT KD_3	miR-27b KD_1	miR-27b KD_2	miR-27b KD_3	P value	FC_1	FC_2	FC_3	FC_Mean
Downregulated genes (P value < 0.05)
Gad2	NM_008078.2	2612.32	2459.52	2411.88	645.04	488.28	606.74	1.52836e-05	-4.04986	-5.03711	-3.97515	-4.35404
Prkcg	NM_011102.3	7361.82	5600.39	5906.12	1912.73	1878.26	1830.09	0.00125201	-3.84885	-2.98169	-3.22723	-3.35259
Syt1	NM_009306.2	5878.2	6003.04	5749.24	1832.1	1773.82	1870.6	8.42954e-07	-3.20845	-3.38424	-3.07347	-3.22206
Camk2a	NM_177407.4	5398.29	4218.89	4946.45	2013.52	1974	1858.74	0.00110829	-2.68102	-2.13723	-2.66118	-2.49314
Slk	NM_001164639.1	519.03	580.47	580.18	257.57	221.07	207.52	0.000197106	-2.0151	-2.62573	-2.79578	-2.47887
Slc1a2	NM_001077514.3	10576.2	12212.1	10276.8	4432.44	5463.32	4742.22	0.000806697	-2.38609	-2.23529	-2.16708	-2.26282
Cntnap1	NM_016782.2	858.69	777.95	1020.14	430.03	424.74	392.3	0.00287136	-1.99681	-1.83159	-2.60041	-2.14294
Dnmt3a	NM_007872.4	2749.71	2566.38	2547.72	1328.16	1257.69	1216.43	4.77046e-05	-2.07032	-2.04055	-2.09442	-2.06843
Itpka	NM_146125.2	1787.03	1732.86	1645.9	855.58	876.46	813.26	4.19447e-05	-2.08868	-1.97711	-2.02383	-2.02987
Lin7a	NM_001033223.2	1327.15	1169.49	1292.7	636.09	622.32	626.5	0.00018933	-2.08642	-1.87924	-2.06337	-2.00968
Rab3b	NM_023537.5	199.41	216.29	179.66	103.03	114.02	90.91	0.00156433	-1.93546	-1.89695	-1.97624	-1.93621
Slc30a3	NM_011773.3	974.13	998.51	950.9	508.42	500.46	527.68	8.42055e-06	-1.91599	-1.99518	-1.80204	-1.90441
Atp1a1	NM_144900.1	8039.23	7820.54	7616	4174.87	4270.04	3980.34	1.58896e-05	-1.92562	-1.83149	-1.9134	-1.89017
Appbp2	NM_025825.3	1180.22	1054.94	1092.01	627.13	589.24	592.9	0.000205023	-1.88194	-1.79034	-1.84181	-1.83803
Vps13a	NM_173028.3	400.72	320.58	401.4	201.58	201.93	212.46	0.00335883	-1.9879	-1.58758	-1.8893	-1.82159
Slc17a7	NM_182993.2	7687.17	7591.43	7666.83	4208.46	4397.99	4020.86	6.86701e-06	-1.8266	-1.72611	-1.90676	-1.81983
Gnal	NM_177137.4	1631.51	1615.74	1613.47	918.29	879.95	903.19	5.46581e-07	-1.77668	-1.83617	-1.78641	-1.79976
Gps1	NM_001177874.1	2972.02	2704.87	2751.92	1652.93	1575.37	1599.84	0.000149144	-1.79803	-1.71697	-1.72012	-1.74504
Slc6a17	NM_172271.2	5641.58	6096.23	5678.25	3386.48	3550.25	3223.4	0.00015422	-1.66591	-1.71713	-1.76157	-1.71487
Rph3a	NM_011286.2	2582.74	2846.79	2728.26	1744.75	1397.82	1755.97	0.0014934	-1.48029	-2.03659	-1.55371	-1.6902
Nptn	NM_009145.2	13831.6	13129.4	13253.1	7951.06	8340.77	7866.81	3.34316e-05	-1.73959	-1.57412	-1.68468	-1.66613
Synpr	NM_001163032.1	1755.54	1308.84	1638.89	1010.12	850.35	969.39	0.0117392	-1.73795	-1.53918	-1.69064	-1.65592
Gnb1	NM_008142.3	15343.8	15249.5	15302.1	9357.62	9398.28	9210.72	7.47855e-08	-1.63971	-1.62259	-1.66134	-1.64121
Snapin	NM_133854.3	1244.14	1248.14	1215.58	727.91	781.59	763.85	1.42696e-05	-1.70919	-1.59692	-1.59139	-1.6325
Sv2c	NM_029210.1	241.39	269.29	244.52	129.9	168.85	177.87	0.00565096	-1.85828	-1.59485	-1.37471	-1.60928
Rims2	NM_001256382.1	773.77	830.1	818.57	494.98	559.65	478.27	0.000601935	-1.56323	-1.48325	-1.71152	-1.586
Slc32a1	NM_009508.2	2422.46	2405.66	2386.46	1594.69	1279.45	1762.89	0.00377197	-1.51908	-1.88023	-1.35372	-1.58434
Syn2	NM_013681.1	12214.4	10936.6	11315.3	7503.12	7557.44	7136.55	0.000522269	-1.62791	-1.44713	-1.58554	-1.55353
Sirpa	NM_007547.2	8209.06	8133.43	7873.66	5108.84	5691.36	4970.49	0.000317719	-1.60683	-1.42908	-1.58408	-1.54
Slc2a3	NM_011401.3	4729.47	5196.03	5701.92	3364.08	3413.6	3483.29	0.00320166	-1.40587	-1.52216	-1.63694	-1.52165
Slc6a1	NM_178703.4	7196.76	6871.61	7204.08	5102.12	4241.32	4796.57	0.000981369	-1.41054	-1.62016	-1.50192	-1.51087
Pde2a	NM_001143848.1	8899.83	7981.26	8302.22	5592.62	5951.6	5295.59	0.00107609	-1.59135	-1.34103	-1.56776	-1.50005
Syde2	NM_001166064.1	129.76	127.38	132.34	78.39	110.54	81.03	0.018629	-1.65531	-1.15234	-1.63322	-1.48029
Stxbp5	NM_001081344.2	1893.89	1455.88	1637.13	1140.03	1126.26	1104.77	0.0134231	-1.66126	-1.29267	-1.48187	-1.4786
Atp6v1g2	NM_023179.3	4947.95	4592.47	4831.64	3227.46	3310.89	3320.24	0.000158062	-1.53308	-1.38708	-1.45521	-1.45846
Stx1b	NM_024414.2	9000.96	8630.12	9058.57	6228.71	6194.44	6290.68	4.17753e-05	-1.44508	-1.3932	-1.44	-1.42609
Rab2a	NM_021518.3	13184.7	13026	12817.5	9149.32	9295.57	8928.1	1.34535e-05	-1.44106	-1.40131	-1.43563	-1.426
Rxra	NM_011305.3	110.68	117.97	103.42	98.55	73.98	67.2	0.0416691	-1.12308	-1.59462	-1.53899	-1.4189
Thy1	NM_009382.3	11084.7	9560.24	9954.26	7444.88	6991.7	7137.54	0.00320649	-1.48891	-1.36737	-1.39463	-1.41697
Vamp1	NM_001080557.1	480.87	438.56	429.44	338.2	313.33	301.39	0.00234546	-1.42185	-1.39967	-1.42486	-1.41546
Slc8a2	NM_148946.2	4733.28	4200.93	4212.02	3088.6	3165.54	3061.34	0.00201557	-1.5325	-1.32708	-1.37587	-1.41182
Atp6v1c1	NM_025494.3	6103.37	5873.95	5788.68	4150.23	4229.14	4224.42	6.02471e-05	-1.47061	-1.38892	-1.37029	-1.40994
Atp2b2	NM_001036684.2	6773.14	6405.7	6353.97	4672.09	4876.69	4476.4	0.000470901	-1.4497	-1.31353	-1.41944	-1.39422
Vamp2	NM_009497.3	37070.5	38847.1	39548	26899.2	28249.7	27749.7	0.000202999	-1.37813	-1.37513	-1.42517	-1.39281
Cdh9	NM_009869.1	1435.92	1279.77	1214.7	1019.08	892.13	932.83	0.00869596	-1.40904	-1.43451	-1.30217	-1.3819
Sv2b	NM_001109753.1	3300.23	3915.4	3056.04	2463.71	2745.15	2232.27	0.033143	-1.33954	-1.4263	-1.36903	-1.37829
Tmem163	NM_028135.2	557.19	650.57	531.98	391.95	474.35	397.24	0.0240045	-1.42158	-1.3715	-1.33919	-1.37742
Sv2a	NM_022030.3	7830.29	7978.7	7660.69	5594.86	5749.68	5729.4	3.33487e-05	-1.39955	-1.38768	-1.33708	-1.37477
Exdl2	NM_133798.3	1659.18	1626.86	1647.65	1220.66	1242.02	1138.37	0.000175838	-1.35925	-1.30985	-1.44738	-1.37216
Ccny	NM_026484.3	3356.52	3082.74	3249.73	2327.09	2419.63	2348.88	0.00051272	-1.44237	-1.27405	-1.38352	-1.36665
Ptprn2	NM_011215.2	3786.82	3756.39	3786.96	2781.75	2834.8	2690.78	2.01451e-05	-1.36131	-1.3251	-1.40738	-1.3646
Atp6v1b2	NM_007509.3	4762.86	4470.22	4549.44	3460.39	3472.78	3213.52	0.000567741	-1.37639	-1.28722	-1.41572	-1.35978
P140	NM_018873.2	2276.48	2049.17	2140.19	1657.4	1624.98	1503.99	0.0022867	-1.37352	-1.26104	-1.42301	-1.35253
Cacna2d1	NM_009784.2	5333.41	4176.14	4810.61	3505.19	3585.93	3515.9	0.0210443	-1.52158	-1.16459	-1.36824	-1.35147
Atp6v0c	NM_009729.3	49658.9	48850.2	46043.9	35703.6	37039.6	35486.1	0.00053972	-1.39086	-1.31887	-1.29752	-1.33575
Ywhaz	NM_011740.2	34164.4	32423.4	32607.7	24863.3	24942.2	24473	0.000129825	-1.37409	-1.29994	-1.3324	-1.33547
Nsf	NM_008740.2	12013	11042.6	11467.8	8652.1	8820.35	8582.24	0.000620452	-1.38845	-1.25195	-1.33623	-1.32554
Syp	NM_009305.2	14136.9	13976.6	13960.3	10490.9	10771.7	10664.3	4.43645e-06	-1.34753	-1.29753	-1.30907	-1.31804
Cask	NM_009806.2	2096.15	2094.48	2030.64	1556.62	1638.04	1548.46	0.000161782	-1.3466	-1.27865	-1.31139	-1.31222
Bsn	NM_007567.2	4202.8	4274.45	4290.02	3305.85	3424.04	3075.18	0.000736482	-1.27132	-1.24836	-1.39505	-1.30491
Atp1a3	NM_144921.1	38539.8	35654.1	37605.8	28897.1	28301	28490.9	0.000556459	-1.33369	-1.25982	-1.31993	-1.30448
Gpm6a	NM_153581.5	55664	52117.6	52212.9	40705	40927.5	41146.3	0.000453115	-1.3675	-1.27341	-1.26896	-1.30329
Cd47	NM_010581.3	2977.74	3310.14	3091.97	2456.99	2356.97	2469.43	0.0025361	-1.21195	-1.4044	-1.2521	-1.28948
Sh3glb2	NM_139302.1	3269.7	3039.99	3075.32	2600.33	2426.6	2309.35	0.00350051	-1.25742	-1.25278	-1.33168	-1.28063
Syn1	NM_013680.3	10219.4	9478.17	9920.95	7673.34	8047.46	7510.08	0.00135327	-1.3318	-1.17778	-1.32102	-1.27687
Atp6v1d	NM_023721.2	4953.68	4536.91	4549.44	3733.64	3668.62	3601.87	0.00205345	-1.32677	-1.23668	-1.26308	-1.27551
Rab3a	NM_009001.6	17291.1	16401.1	16405.5	13261.5	13154.8	12938.1	0.000324236	-1.30386	-1.24678	-1.268	-1.27288
Gpm6b	NM_023122.2	17732.9	17234.6	16132.1	13098	14172.3	13014.2	0.00391614	-1.35386	-1.21608	-1.23958	-1.26984
Unc13a	NM_001029873.2	4538.65	4853.21	4715.96	3614.93	3840.08	3713.54	0.000939983	-1.25553	-1.26383	-1.26994	-1.2631
Atp1b2	NM_013415.5	8429.46	8918.22	9057.69	6786.4	7370.31	6892.47	0.00241635	-1.24211	-1.21002	-1.31414	-1.25542
Svop	NM_026805.1	1925.37	1782.45	1847.47	1478.23	1537.95	1437.78	0.00190636	-1.30248	-1.15898	-1.28495	-1.2488
Camk2d	NM_001025439.1	6619.54	6023.56	7039.32	5382.09	5146.51	5276.82	0.0129227	-1.22992	-1.17042	-1.33401	-1.24478
Slc9a1	NM_016981.2	412.17	441.12	466.25	371.8	357.72	344.87	0.00943277	-1.10858	-1.23314	-1.35196	-1.23123
Atg9a	NM_001003917.3	2036.05	2138.08	2147.2	1686.52	1821.69	1641.35	0.00382684	-1.20725	-1.17368	-1.30819	-1.22971
Syt11	NM_018804.3	13047.3	13090.1	12438.9	10197.5	11215.6	10202.8	0.00433387	-1.27946	-1.16713	-1.21916	-1.22192
Kcnma1	NM_001253361.1	1078.13	1057.5	1009.62	855.58	922.59	804.37	0.00921356	-1.26012	-1.14623	-1.25517	-1.2205
Ap2a1	NM_001077264.1	4451.82	4158.19	4127.89	3601.5	3525.01	3354.83	0.00400487	-1.2361	-1.17963	-1.23043	-1.21539
Atp6v1e1	NM_007510.2	13175.1	12272	12579.1	10636.5	10675.1	10574.4	0.00155137	-1.23867	-1.14959	-1.18958	-1.19261
Camk2b	NM_001174053.1	14089.2	13091.8	13511.6	11200.9	11616.9	11393.6	0.00231331	-1.25786	-1.12697	-1.1859	-1.19024
Cdh10	NM_009865.2	1239.37	1311.4	1315.49	1104.19	1084.48	1077.1	0.00153362	-1.12242	-1.20924	-1.22133	-1.18433
Atp6v0d1	NM_013477.3	5309.56	5026.76	5157.67	4483.95	4381.45	4300.51	0.00134655	-1.18413	-1.14728	-1.19932	-1.17691
Atp6v1h	NM_133826.4	5922.09	6107.34	5744.86	5135.71	5113.43	4855.86	0.00296981	-1.15312	-1.19437	-1.18308	-1.17686
Atp6v0a1	NM_001243050.1	7616.57	7414.47	7257.54	6383.25	6707.96	5973.48	0.0104733	-1.19321	-1.10532	-1.21496	-1.17117
Atp6v1a	NM_007508.5	9243.31	9320.87	9156.72	8056.33	7969.13	7660.28	0.000480329	-1.14734	-1.16962	-1.19535	-1.17077
Stxbp1	NM_001113569.1	15860	16446.4	16267.9	13613.1	14451.7	13575.5	0.00230205	-1.16505	-1.13803	-1.19833	-1.16714
Camk2g	NM_001039138.1	2617.09	2700.6	2611.7	2201.66	2346.52	2271.8	0.00188775	-1.18869	-1.1509	-1.14962	-1.16307
Dpp6	NM_001136060.2	5934.49	5093.44	5604.64	4976.69	4766.16	4588.06	0.0464026	-1.19246	-1.06867	-1.22157	-1.1609
Ap2a2	NM_007459.3	4347.83	4400.98	4296.16	3818.75	3962.8	3591	0.00770342	-1.13855	-1.11057	-1.19637	-1.1485
Syngr1	NM_009303.2	6880	7020.36	7068.24	5939.78	6416.38	5932.96	0.00623998	-1.15829	-1.09413	-1.19135	-1.14792
Park2	NM_016694.3	253.79	284.68	249.78	226.21	236.74	229.26	0.0491502	-1.12192	-1.2025	-1.08951	-1.13798
Atp2b1	NM_026482.1	10026.6	8983.19	9502.9	8316.14	8581.87	8300.61	0.0246745	-1.20568	-1.04676	-1.14484	-1.13243
Ap2m1	NM_009679.2	2386.2	2355.22	2251.5	2109.83	2049.73	2017.84	0.00510719	-1.13099	-1.14904	-1.1158	-1.13194
Snap25	NM_011428.3	5067.22	5352.47	5271.6	4739.28	4821.86	4347.94	0.0245673	-1.0692	-1.11004	-1.21244	-1.13056
Pkp4	NM_026361.2	3176.19	2982.71	3198.89	2770.55	2699.02	2923.99	0.0281037	-1.14641	-1.10511	-1.09402	-1.11518
Hpca	NM_001130419.1	8614.55	8633.54	8393.37	7697.97	8144.94	7291.69	0.0317775	-1.11907	-1.05999	-1.15109	-1.11005
Htt	NM_010414.1	1247.01	1325.94	1264.66	1106.43	1215.04	1173.94	0.0452523	-1.12706	-1.09127	-1.07728	-1.09854
Flot2	NM_001040403.1	3099.87	2892.95	2939.48	2777.27	2773	2628.53	0.0341855	-1.11616	-1.04326	-1.1183	-1.09257
Prkaca	NM_008854.3	7344.65	6850.24	7027.93	6582.58	6529.53	6387.52	0.0211122	-1.11577	-1.04912	-1.10026	-1.08838
Cltc	NM_001003908.1	18434.1	18693.9	17372.2	16784.6	16967.9	16348.2	0.0298736	-1.09828	-1.10172	-1.06263	-1.08754
Atp6v1f	NM_025381.2	5358.22	5037.87	5089.31	4730.32	4829.69	4773.84	0.0206168	-1.13274	-1.0431	-1.06608	-1.08064
Gabbr1	NM_019439.3	10720.2	10593.8	10351.3	9659.98	9821.28	9861.92	0.00341576	-1.10976	-1.07866	-1.04962	-1.07935
Scamp1	NM_029153.1	3575.96	3714.5	3703.71	3364.08	3499.77	3337.04	0.0170215	-1.06298	-1.06136	-1.10988	-1.07807
Dnajc5	NM_016775.2	5799.96	5526.01	5629.18	5314.89	5384.99	5388.48	0.0257147	-1.09127	-1.02619	-1.04467	-1.05404
Upregulated genes (P value < 0.05)
Slc17a6	NM_080853.3	1496.98	1377.23	1515.31	2994.53	2786.93	3148.3	0.000181644	2.00038	2.02358	2.07766	2.03387
Syn3	NM_013722.3	1338.6	1050.66	1174.39	2405.48	2404.84	2281.68	0.000225099	1.79701	2.28889	1.94286	2.00959
Neo1	NM_001042752.1	2617.09	2605.71	2818.53	4696.73	5042.93	4502.09	0.000278746	1.79464	1.93534	1.59732	1.77576
Bmi1	NM_007552.4	337.75	292.37	269.93	486.02	537.02	508.91	0.00105501	1.43899	1.83678	1.88534	1.72037
Gap43	NM_008083.2	13511.9	13589.3	12884.1	21729.9	22366.8	21156.7	3.47127e-05	1.6082	1.64591	1.64208	1.63206
Rala	NM_019491.5	3813.53	3971.82	3592.4	5830.03	6465.99	5932.96	0.000537105	1.52878	1.62797	1.65153	1.60276
Ctnnd1	NM_001085448.1	1395.85	1351.58	1360.19	2194.94	2164.61	2156.18	1.49497e-06	1.57248	1.60154	1.58521	1.58641
Ctnna2	NM_001109764.1	3977.64	4264.19	4117.37	6307.1	6725.36	6433.96	9.1241e-05	1.58564	1.57717	1.56264	1.57515
Grm8	NM_008174.2	132.62	179.53	135.84	239.65	239.35	192.69	0.0265125	1.80704	1.3332	1.41851	1.51958
Arl8a	NM_026823.2	10788	10362.1	10069.9	15245.9	15394.3	14543.9	0.000155622	1.41323	1.48563	1.44428	1.44771
Riok3	NM_024182.4	1996.93	2073.11	1773.85	2779.51	2846.12	2766.87	0.000800101	1.39189	1.37287	1.55981	1.44153
Cdh8	NM_001039154.1	831.97	871.99	916.72	1240.81	1237.67	1253	0.000119483	1.49141	1.41936	1.36683	1.42587
Ncam1	NM_001113204.1	18442.7	16321.6	16813	24643.8	24957.9	22955.2	0.00143644	1.33624	1.52914	1.36532	1.41023
Ppfia4	NM_001144855.1	715.57	783.08	797.53	1054.92	1081.87	1083.03	0.000331384	1.47424	1.38156	1.35798	1.40459
Gnaq	NM_008139.5	6523.17	6191.12	5878.95	8902.95	8880.4	8230.45	0.0010161	1.36482	1.43438	1.39999	1.39973
Sep11	NM_001009818.1	1688.75	1981.64	1837.83	2479.39	2711.21	2292.55	0.0111826	1.46818	1.36816	1.24742	1.36126
Trio	NM_001081302.1	3039.76	2693.76	2792.24	3812.03	3718.23	3685.87	0.0012174	1.25406	1.38031	1.32004	1.31814
Git1	NM_001004144.1	2398.6	2692.91	2394.35	3243.14	3330.04	3134.47	0.00288334	1.3521	1.2366	1.30911	1.29927
Ap2s1	NM_198613.2	13018.7	12877.2	12761.4	16462.1	17421.4	16250.4	0.000482844	1.2645	1.35288	1.27341	1.29693
Cadm3	NM_053199.3	10352.9	11106.7	10323.2	13774.4	14251.5	13022.1	0.00217373	1.33048	1.28314	1.26144	1.29169
Dicer1	NM_148948.2	603.94	565.08	540.74	739.11	744.17	715.43	0.00133677	1.22381	1.31693	1.32306	1.28793
Erc2	NM_177814.4	4254.33	3829.06	3843.05	4819.91	5316.23	4940.84	0.0068021	1.13294	1.38839	1.28566	1.269
Stx1a	NM_016801.3	2052.27	1987.62	1867.63	2504.02	2596.32	2286.62	0.00982073	1.22012	1.30625	1.22434	1.25024
Scamp3	NM_011886.2	910.21	940.38	926.36	1146.74	1158.46	1086.98	0.000995246	1.25986	1.23191	1.17339	1.22172
Clcn6	NM_011929.2	1196.44	1305.42	1205.06	1467.03	1626.73	1396.28	0.0270909	1.22616	1.24614	1.15868	1.21033
Rab1	NM_008996.3	3034.03	3134.88	3081.45	3608.21	3808.75	3732.31	0.000633662	1.18925	1.21496	1.21122	1.20514
Apba1	NM_177034.3	5439.32	6274.9	5517.87	6701.29	6982.99	6605.9	0.0244132	1.23201	1.11284	1.19718	1.18068
Ctnnd2	NM_008729.2	3151.39	3104.96	3193.63	3711.24	3871.41	3481.32	0.00976904	1.17765	1.24685	1.09008	1.17153
Ptprf	NM_011213.2	4432.74	4105.19	4454.79	4983.41	5126.49	4851.91	0.0089462	1.12423	1.24878	1.08914	1.15405
Rab35	NM_198163.1	1555.18	1462.72	1448.7	1731.32	1698.97	1714.47	0.00286141	1.11326	1.16151	1.18345	1.15274
Snca	NM_009221.2	6778.87	6021	6868.42	7552.39	7590.51	7390.51	0.0257218	1.11411	1.26067	1.07601	1.15026
Atp8a1	NM_001038999.1	1620.06	1624.29	1562.64	1798.51	1987.93	1735.22	0.038573	1.11015	1.22388	1.11044	1.14816
Ptprs	NM_011218.2	7354.19	6657.89	6989.36	8143.68	8188.46	7712.65	0.0157662	1.10735	1.22989	1.10348	1.14691
Gnao1	NM_010308.3	18409.3	18363	17922.6	21026.6	21305.8	19844.4	0.00624906	1.14217	1.16026	1.10723	1.13655
Syngr3	NM_011522.3	11035.1	11418.8	10457.3	11944.5	12988.6	12199.9	0.0286571	1.08241	1.13747	1.16664	1.12884
Vps45	NM_013841.3	757.55	830.95	774.75	891.41	900.83	859.71	0.0193267	1.1767	1.0841	1.10966	1.12349
Rab3c	NM_023852.5	4566.32	4698.48	4365.39	5314.89	4998.55	4904.28	0.0282923	1.16393	1.06387	1.12345	1.11708
Picalm	NM_001252520.1	3314.54	3129.75	3229.57	3653.01	3559.82	3502.07	0.0074039	1.10212	1.13741	1.08438	1.10797
Ap2b1	NM_001035854.2	4904.07	4928.44	5148.03	5545.59	5612.16	5232.35	0.028701	1.13081	1.13873	1.01638	1.09531
Ppfia2	NM_177373.4	2992.05	2971.6	2863.23	3117.71	3325.69	3178.94	0.0226274	1.042	1.11916	1.11026	1.09047
Gnb2	NM_010312.4	11367.1	10859.7	11020.9	11937.8	12497.7	11755.2	0.0218005	1.0502	1.15083	1.06664	1.08922
Ywhaq	NM_011739.3	13294.4	12708	12785.9	13745.3	13791	13657.5	0.0130021	1.03391	1.08523	1.06816	1.06244
Rab14	NM_026697.3	6885.73	6704.05	6621.27	7341.85	7114.42	7015.99	0.027619	1.06624	1.06121	1.05961	1.06236
Rab5a	NM_025887.4	6018.45	5993.64	5977.99	6251.1	6380.7	6159.25	0.0149969	1.03866	1.06458	1.03032	1.04452
Unchanged genes (P value > 0.05)
Pcsk1	NM_013628.2	725.11	1397.75	1184.91	645.04	690.2	653.18	0.091601	-1.12413	-2.02514	-1.81406	-1.65444
Rab39	NM_175562.3	100.18	148.75	139.35	85.11	111.41	104.75	0.160087	-1.17706	-1.33516	-1.33031	-1.28084
Syt5	NM_016908.2	229.94	271.86	290.97	188.14	205.41	228.27	0.05656	-1.22217	-1.3235	-1.27467	-1.27345
Cplx2	NM_009946.2	16535.5	13820.2	15220.6	13317.5	12818	13175.2	0.058959	-1.24164	-1.07819	-1.15524	-1.15836
Slc27a4	NM_011989.4	390.23	303.49	312	284.45	320.3	319.18	0.414987	-1.37188	-1.05539	-1.02301	-1.15009
Wdr7	XM_140391.5	2822.22	2515.94	2583.65	2432.35	2364.8	2177.92	0.0582983	-1.16029	-1.06391	-1.18629	-1.13683
Uchl1	NM_011670.2	147.89	141.06	149.87	141.1	136.65	116.6	0.137298	-1.04812	-1.03227	-1.28533	-1.12191
Ppt1	NM_008917.3	830.07	683.91	744.07	736.87	682.37	607.72	0.24494	-1.12648	-1.00226	-1.22436	-1.1177
Syt4	NM_009308.3	8868.35	10373.2	9644.01	8293.74	9592.37	8224.52	0.211095	-1.06928	-1.08141	-1.17259	-1.10776
Slc12a5	NM_020333.2	5719.82	4923.32	5502.97	4922.94	4938.49	4810.4	0.111214	-1.16187	-1.00308	-1.14397	-1.10298
Vti1a	NM_016862.3	268.1	228.26	253.28	217.25	239.35	247.04	0.354597	-1.23406	-1.04858	-1.02526	-1.10264
Scamp5	NM_020270.2	5276.16	5592.7	5403.06	4763.92	5373.68	4677.99	0.11046	-1.10752	-1.04076	-1.155	-1.10109
Flot1	NM_008027.2	2776.43	2574.93	2478.49	2434.59	2494.49	2282.67	0.129257	-1.14041	-1.03225	-1.08579	-1.08615
Rims1	NM_053270.1	1741.23	1882.47	1780.86	1635.01	1734.65	1618.62	0.0668487	-1.06497	-1.08522	-1.10023	-1.08347
Mal2	NM_178920.2	5755.12	6158.63	5515.24	5236.5	5806.25	5100.92	0.208792	-1.09904	-1.06069	-1.08122	-1.08032
Psen1	NM_008943.2	104.95	125.67	102.54	105.27	103.57	100.79	0.352207	-1.00305	-1.21338	-1.01736	-1.07793
Rab6a	NM_001163663.1	16931.4	18638.3	17548.3	16488.9	17091.5	16392.7	0.126661	-1.02684	-1.0905	-1.0705	-1.06261
Nrxn1	NM_177284.2	8218.6	8611.31	8100.65	7942.1	8607.11	7439.92	0.445957	-1.03481	-1.00049	-1.08881	-1.04137
Ptprd	NM_001014288.2	5215.1	5314	5232.16	5117.8	5200.47	4875.62	0.13773	-1.01901	-1.02183	-1.07313	-1.03799
Rab10	NM_016676.5	4115.03	4022.26	3901.77	3859.07	3971.51	3786.66	0.161047	-1.06633	-1.01278	-1.0304	-1.0365
Hcn1	NM_010408.3	1125.84	1108.79	1162.99	1126.59	1025.3	1091.93	0.203433	1.00067	-1.08143	-1.06508	-0.381947
App	NM_007471.2	35874.1	34791.5	35344.7	33542.3	34882.8	32972.2	0.0762087	-1.06952	1.00262	-1.07195	-0.379617
Snap91	NM_013669.1	10713.6	10342.5	9893.78	10103.5	10215.5	10073.4	0.483591	-1.06039	-1.01242	1.01815	-0.351553
Sep5	NM_213614.2	18897.8	18865.7	18772.7	18088.1	19158.6	18569.7	0.484513	-1.04477	1.01553	-1.01093	-0.346724
Ctnnb1	NM_007614.2	9881.6	8418.11	9356.54	9263.55	9205.05	9069.41	0.931676	-1.06672	1.09348	-1.03166	-0.334965
Atp6ap1	NM_018794.4	4670.31	4394.99	4528.41	4669.85	4703.49	4216.51	0.994517	-1.0001	1.07019	-1.07397	-0.334625
Amph	NM_175007.1	4516.7	3932.5	3992.04	4201.74	4022.86	4050.5	0.789203	-1.07496	1.02298	1.01464	0.320887
Grm7	NM_177328.3	3576.92	4042.78	3812.38	3756.04	4066.38	3568.28	0.947789	1.05008	1.00584	-1.06841	0.329169
Gnas	NM_010309.3	18162.2	17952.7	18446.7	18923.5	18188.2	17517.3	0.960913	1.04192	1.01312	-1.05306	0.333992
Rap2b	NM_028712.4	1179.27	884.81	1044.68	1090.75	1038.35	1065.25	0.757925	-1.08116	1.17353	1.01969	0.370688
Tprgl	NM_026388.2	1421.61	1342.18	1203.31	1355.04	1448.3	1305.37	0.569726	-1.04913	1.07907	1.08482	0.371585
Bzrap1	NM_172449.2	1652.5	1259.25	1305.85	1552.14	1477.02	1349.84	0.715313	-1.06466	1.17294	1.03369	0.380655
Pi4k2a	NM_145501.2	796.67	828.39	842.23	839.9	931.3	823.14	0.307165	1.05426	1.12423	-1.02319	0.3851
Hpcal1	NM_016677.4	3040.71	2336.42	2427.65	2795.19	2771.26	2624.57	0.601646	-1.08784	1.18611	1.08112	0.393131
Cdk5rap2	NM_145990.3	239.48	208.59	198.94	226.21	251.54	254.95	0.133803	-1.05866	1.20591	1.28154	0.476262
Syt3	NM_001114116.1	541.93	456.51	498.68	645.04	586.63	490.13	0.219267	1.19026	1.28503	-1.01744	0.485951
Rabgap1l	NM_001038621.2	1292.8	1259.25	1188.41	1359.52	1272.48	1236.2	0.423451	1.05161	1.01051	1.04021	1.03411
Cnr1	NM_007726.3	3227.72	3374.25	3113.01	3440.23	3489.32	3146.33	0.410695	1.06584	1.0341	1.0107	1.03688
Rabac1	NM_010261.2	5400.2	5445.65	5254.07	5603.82	5881.1	5454.69	0.111787	1.03771	1.07996	1.03818	1.05195
Gnai1	NM_010305.1	8538.23	7988.1	8317.12	8806.64	9000.52	8516.03	0.0815091	1.03144	1.12674	1.02392	1.0607
Cplx1	NM_007756.3	9988.46	9679.07	10105.9	10945.6	9857.83	11379.7	0.16276	1.09582	1.01847	1.12605	1.08011
Pclo	NM_001110796.1	2404.33	2204.76	2361.05	2499.55	2660.73	2418.05	0.0962085	1.0396	1.20681	1.02414	1.09019
Cacnb3	NM_007581.2	3745.79	3157.11	3301.43	4051.68	3822.67	3652.27	0.105647	1.08166	1.21081	1.10627	1.13291
Reep6	NM_139292.2	273.83	347.94	294.47	365.08	444.76	351.79	0.0883663	1.33324	1.27827	1.19465	1.26872
Low counts (counts < 100)
Unc13c	NM_001081153.1	41.98	45.31	44.7	188.14	161.02	189.73	0.000132551	4.48166	3.55374	4.24452	4.09331
Syt2	NM_009307.3	83.96	52.15	124.45	163.5	114.89	192.69	0.0853839	1.94736	2.20307	1.54833	1.89959
Shh	NM_009170.3	77.28	60.7	74.49	107.51	153.19	129.45	0.0138582	1.39117	2.52372	1.73782	1.88424
Ppfibp2	NM_001163557.1	41.03	49.58	28.05	49.27	49.61	57.31	0.139082	1.20083	1.00061	2.04314	1.41486
Diap3	NM_019670.1	44.84	52.15	46.45	44.79	54.83	62.25	0.328407	-1.00112	1.05139	1.34015	0.463475
Dock2	NM_033374.3	9.54	12.82	20.16	6.72	23.5	15.81	0.849392	-1.41964	1.83307	-1.27514	-0.287237
Slc18a2	NM_172523.3	26.71	34.2	28.92	26.88	30.46	27.67	0.551327	1.00636	-1.12278	-1.04518	-0.387198
Grm4	NM_001013385.1	25.76	18.81	24.54	22.4	18.28	17.79	0.243292	-1.15	-1.02899	-1.37943	-1.18614
Cmya5	NM_023821.3	46.75	46.16	65.73	35.84	46.13	38.54	0.14911	-1.30441	-1.00065	-1.7055	-1.33685
Runx1	NM_001111021.1	37.21	37.62	30.67	22.4	33.07	26.68	0.112031	-1.66116	-1.13759	-1.14955	-1.3161
Rab27b	NM_030554.3	85.87	129.09	112.18	80.63	78.33	83.99	0.0913265	-1.06499	-1.64803	-1.33564	-1.34955
Tlr8	NM_133212.2	37.21	26.5	31.55	20.16	21.76	22.73	0.0327215	-1.84573	-1.21783	-1.38803	-1.48387
Nlrp3	NM_145827.3	15.27	23.08	21.03	8.96	15.67	14.82	0.102509	-1.70424	-1.47288	-1.41903	-1.53205
Tgfbr3	NM_011578.3	99.23	75.23	61.35	62.71	47.87	40.51	0.0928398	-1.58236	-1.57155	-1.51444	-1.55612

## Sheet: B_Dicer cKO_nanostring
		Normalized Expression							Fold Change
Gene Name	Accession #	Cre-_1	Cre-_2	Cre-_3	Cre+_1	Cre+_2	Cre+_3	P value	FC_1	FC_2	FC_3	FC_Mean
Significantly changed genes (P value < 0.05)
Atp6v1g2	NM_023179.3	4258.25	4322.82	4272.84	2745.29	2901.1	2963.47	3.11054e-05	-1.55111	-1.49006	-1.44184	-1.49434
Reep6	NM_139292.2	232.83	286.44	262.08	169.27	207.57	172.09	0.0173527	-1.37549	-1.37997	-1.52292	-1.42613
Rabac1	NM_010261.2	4856.94	4968.21	4562.23	3586.33	3545.52	3612.6	0.000584722	-1.35429	-1.40126	-1.26287	-1.33947
Ap2s1	NM_198613.2	11950.9	12421.9	11351.4	8799.22	8793.8	9158.67	0.000845392	-1.35818	-1.41257	-1.23941	-1.33672
Vamp1	NM_001080557.1	353.93	355.33	370.5	321.34	278.77	293.56	0.0102239	-1.10142	-1.27464	-1.26209	-1.21272
Gnb2	NM_010312.4	9552.7	9737	9483.25	8128.76	7823.55	8181.82	0.000330506	-1.17517	-1.24458	-1.15906	-1.19294
Atp6v1f	NM_025381.2	4775.92	4489.61	4650.37	4018.76	3866.52	4004.86	0.00215767	-1.18841	-1.16115	-1.16118	-1.17025
Itpka	NM_146125.2	1420.84	1381.42	1392.3	1186.19	1177.82	1242.58	0.00112756	-1.19782	-1.17286	-1.12049	-1.16372
Stx1a	NM_016801.3	1814	1724.05	1703.52	1461.25	1481.92	1590.56	0.010892	-1.2414	-1.16339	-1.07102	-1.1586
Atp6v0d1	NM_013477.3	4419.44	4306.51	4268.94	3873.29	3899.1	3879.59	0.000618567	-1.141	-1.10449	-1.10036	-1.11528
Atp6v0c	NM_009729.3	43480.5	43063.2	41236.3	39939	39061	39397	0.0131056	-1.08867	-1.10246	-1.04669	-1.07927
Atp6v1e1	NM_007510.2	11036.6	11116.6	10844.4	10420.5	10235.9	10674.6	0.0210659	-1.05913	-1.08604	-1.0159	-1.05369
Gnai1	NM_010305.1	7602.25	7406.54	7270.39	7919.82	7707.7	7879.4	0.0244135	1.04177	1.04066	1.08377	1.0554
Atp6v1c1	NM_025494.3	5141.79	5084.23	5027.11	5405.95	5247.08	5463.82	0.0167205	1.05138	1.03203	1.08687	1.05676
Sh3glb2	NM_139302.1	2790.5	2761.93	2602.86	2913.24	2863.69	2901.47	0.0443876	1.04398	1.03684	1.11472	1.06518
Atp6v1h	NM_133826.4	5068.45	5265.52	5024.77	5347.76	5476.36	5637.18	0.0302681	1.05511	1.04004	1.12188	1.07234
Gnb1	NM_008142.3	13499.7	13393.6	13311.5	14312.3	14250.9	14606	0.00127858	1.0602	1.06401	1.09725	1.07382
Ywhaq	NM_011739.3	12719.3	12641.2	12149.3	13901	13219.1	13291.3	0.0260641	1.09291	1.04571	1.094	1.07754
Unc13a	NM_001029873.2	4209.64	4156.04	4082.52	4482.92	4475.94	4517.33	0.000925771	1.06492	1.07697	1.10651	1.0828
Snapin	NM_133854.3	1086.52	1052.38	1057.68	1135.94	1175.4	1164.13	0.00418872	1.04548	1.1169	1.10064	1.08768
Slc32a1	NM_009508.2	1770.5	1779.35	1730.82	1813	1962.22	1987.88	0.0466395	1.024	1.10277	1.14852	1.09177
Stxbp1	NM_001113569.1	13749.5	15301.6	14678.8	15843.6	15717.1	16215.6	0.0469277	1.1523	1.02715	1.10469	1.09471
Dnajc5	NM_016775.2	4910.67	4951.89	4964.71	5411.24	5406.37	5544.81	0.000445527	1.10194	1.09178	1.11684	1.10352
Cdh10	NM_009865.2	1222.98	1244.55	1211.34	1371.32	1389	1327.36	0.00278039	1.12129	1.11607	1.09578	1.11105
Tprgl	NM_026388.2	1130.02	1067.79	1019.46	1184.87	1216.43	1190.7	0.0201957	1.04854	1.1392	1.16797	1.11857
Ctnna2	NM_001109764.1	3825.86	3948.46	3799.38	4399.61	4159.77	4436.35	0.00845825	1.14997	1.05352	1.16765	1.12371
Pkp4	NM_026361.2	2657.46	2691.23	2616.12	3103.66	2875.75	3038.13	0.00785771	1.1679	1.06856	1.16131	1.13259
Ywhaz	NM_011740.2	28989.9	29201	27874.9	33110.1	31597.1	33039.8	0.00373479	1.14213	1.08205	1.18529	1.13649
Grm7	NM_177328.3	3121.41	3456.26	3033.42	3705.35	3494.83	3718.89	0.0419988	1.18708	1.01116	1.22597	1.1414
App	NM_007471.2	30207.7	31313	31055	35133.4	34672	36100.7	0.0011665	1.16306	1.10727	1.16248	1.14427
Atp6ap1	NM_018794.4	3926.49	4151.51	3960.84	4539.78	4426.47	4833.67	0.0137985	1.15619	1.06623	1.22036	1.1476
Camk2b	NM_001174053.1	12167.5	11820.9	11770.2	14086.1	13196.1	13869.6	0.00369602	1.15768	1.11634	1.17837	1.1508
Gps1	NM_001177874.1	2393.08	2328.65	2347.02	2885.47	2560.79	2753.42	0.0172654	1.20576	1.09969	1.17316	1.15953
Camk2g	NM_001039138.1	2432.31	2431.08	2314.26	2791.58	2675.43	2907.8	0.00680057	1.14771	1.10051	1.25647	1.16823
Rab2a	NM_021518.3	11788.9	12039.4	11466	13957.9	13648.7	13716.5	0.000458091	1.18399	1.13367	1.19627	1.17131
Ap2b1	NM_001035854.2	4011.78	4463.32	4290	5051.55	4874.18	5055.11	0.00691812	1.25918	1.09205	1.17835	1.17653
Atp6v1b2	NM_007509.3	4135.44	3930.33	3963.96	4911.37	4584.55	4728.65	0.00302127	1.18763	1.16645	1.19291	1.18233
Pde2a	NM_001143848.1	7351.51	7111.04	6884.29	8398.53	8389.53	8472.85	0.000687502	1.14242	1.17979	1.23075	1.18432
Syn1	NM_013680.3	8405.63	8662.87	8168.95	9980.11	9621.65	10327.9	0.003271	1.18731	1.11068	1.26428	1.18742
Clcn6	NM_011929.2	995.27	1135.77	986.7	1290.66	1209.19	1188.17	0.0298489	1.29679	1.06464	1.20419	1.18854
Rala	NM_019491.5	3180.25	3399.16	3063.06	3947.35	3712.05	3783.43	0.00762605	1.24121	1.09205	1.23518	1.18948
Scamp3	NM_011886.2	841.76	813.99	752.7	974.61	883.36	998.37	0.0271185	1.15782	1.08522	1.32639	1.18981
Rims1	NM_053270.1	1519.77	1688.7	1486.68	1896.31	1868.09	1820.85	0.0110418	1.24776	1.10623	1.22478	1.19292
Git1	NM_001004144.1	2206.31	2133.76	2127.06	2631.57	2505.27	2593.99	0.000739801	1.19275	1.17411	1.21952	1.19546
Wdr7	XM_140391.5	2496.27	2357.66	2184.78	2921.17	2739.39	2752.16	0.0130362	1.17021	1.16191	1.2597	1.19727
Cd47	NM_010581.3	2451.93	2916.02	2842.32	3025.64	3421.22	3382.31	0.0477549	1.23398	1.17325	1.18998	1.19907
Lin7a	NM_001033223.2	1111.26	1195.6	1090.44	1368.68	1364.87	1334.95	0.00272287	1.23165	1.14158	1.22423	1.19915
Cltc	NM_001003908.1	15631.8	16170	15437.8	19427.3	18600.1	18826	0.000629631	1.24281	1.15028	1.21948	1.20419
Htt	NM_010414.1	1118.93	1206.47	1092	1381.9	1345.56	1391.9	0.00330021	1.23502	1.11529	1.27463	1.20831
Atp2b1	NM_026482.1	8243.59	8315.7	8147.89	10050.2	9707.33	10112.8	0.000218543	1.21915	1.16735	1.24115	1.20922
Rab10	NM_016676.5	3741.43	3616.7	3426.54	4489.53	4144.08	4398.39	0.00559772	1.19995	1.14582	1.28362	1.2098
Rab14	NM_026697.3	6079.07	5945.35	5916.31	7513.85	6980.01	7217.61	0.00149925	1.23602	1.17403	1.21995	1.21
Cplx1	NM_007756.3	8136.13	7936.81	7933.39	9396.94	9654.23	10115.3	0.0014586	1.15496	1.21639	1.27503	1.21546
Atp1b2	NM_013415.5	6650.47	7923.21	7437.31	8894.43	8686.4	9075.16	0.0161814	1.33741	1.09632	1.22022	1.21799
Rph3a	NM_011286.2	1591.41	1784.78	1825.2	2028.55	2038.25	2266.26	0.0236178	1.27469	1.14202	1.24165	1.21945
Rab6a	NM_001163663.1	14571.7	15990.5	15238.1	18760.8	18358.7	18999.4	0.0015801	1.28748	1.1481	1.24683	1.22747
Cask	NM_009806.2	1820.82	1877.24	1729.26	2250.72	2221.68	2190.34	0.000898409	1.2361	1.18348	1.26663	1.22874
Syp	NM_009305.2	12608.4	13284.8	12272.5	15513	15189.7	16271.3	0.00256473	1.23037	1.14339	1.32583	1.23319
P140	NM_018873.2	1867.73	1860.93	1732.38	2344.61	2218.06	2200.46	0.00236063	1.25533	1.19191	1.27019	1.23914
Ppfia2	NM_177373.4	2311.21	2567.04	2285.4	2905.3	2814.21	3189.97	0.0157774	1.25705	1.09629	1.3958	1.24971
Gpm6a	NM_153581.5	49505	48091.3	46014.6	61246.7	58206.6	60269.1	0.000881887	1.23718	1.21034	1.30978	1.25243
Rab35	NM_198163.1	1315.94	1273.55	1228.5	1655.64	1566.4	1560.19	0.00128347	1.25814	1.22995	1.27	1.2527
Ptprf	NM_011213.2	4115.82	4115.25	4027.14	5297.51	5084.16	5046.25	0.000225365	1.28711	1.23544	1.25306	1.25854
Snap25	NM_011428.3	4615.59	5203.88	4914.01	6088.31	6039.93	6425.5	0.00364915	1.31908	1.16066	1.30759	1.26244
Synpr	NM_001163032.1	1236.62	1145.74	1256.58	1524.72	1484.34	1584.23	0.00207402	1.23297	1.29553	1.26075	1.26308
Syngr1	NM_009303.2	5921.29	6383.17	6118.33	7648.73	7617.19	8009.73	0.000918372	1.29173	1.19332	1.30914	1.26473
Atp8a1	NM_001038999.1	1370.52	1397.73	1377.48	1744.24	1695.52	1809.46	0.00041415	1.27268	1.21305	1.3136	1.26645
Dnmt3a	NM_007872.4	2428.05	2301.46	2266.68	3021.67	2874.55	2979.92	0.000675889	1.24448	1.24901	1.31466	1.26939
Cdh9	NM_009869.1	722.36	775.91	673.92	944.19	907.5	908.53	0.00352831	1.30709	1.16959	1.34813	1.27494
Syt11	NM_018804.3	11100.6	11812.8	10714.9	14846.5	13849	14285.9	0.00195726	1.33745	1.17238	1.33328	1.28104
Ctnna2	NM_008729.2	2847.65	2921.46	2764.32	3607.49	3671.02	3683.46	9.29639e-05	1.26683	1.25657	1.3325	1.2853
Rab1	NM_008996.3	2873.23	2858.92	2760.42	3759.57	3602.24	3561.99	0.000316901	1.30848	1.26	1.29038	1.28629
Picalm	NM_001252520.1	2896.26	2771.9	2797.86	3760.89	3545.52	3592.36	0.000427535	1.29853	1.27909	1.28397	1.2872
Scamp1	NM_029153.1	3276.63	3444.48	3238.56	4460.44	4150.11	4198.46	0.0011844	1.36129	1.20486	1.2964	1.28751
Riok3	NM_024182.4	1694.6	1831.92	1693.38	2367.09	2064.8	2308.02	0.00801608	1.39684	1.12712	1.36297	1.29564
Hpcal1	NM_016677.4	1809.73	1666.95	1441.44	2275.84	1938.09	2146.05	0.0298408	1.25756	1.16266	1.48882	1.30301
Slk	NM_001164639.1	455.42	521.2	503.88	621.53	586.49	723.79	0.030063	1.36474	1.12527	1.43643	1.30881
Snap91	NM_013669.1	9041.85	8865.91	8324.95	11942.5	11011.9	11400.9	0.00143166	1.32081	1.24205	1.36948	1.31078
Ap2a1	NM_001077264.1	3764.45	3813.4	3666	4960.3	4704.03	5075.36	0.0005899	1.31767	1.23355	1.38444	1.31189
Cntnap1	NM_016782.2	711.27	629.98	783.9	882.04	860.43	1042.66	0.0388785	1.24009	1.36581	1.33009	1.312
Cnr1	NM_007726.3	2594.35	2682.16	2478.84	3524.18	3284.85	3364.59	0.000925309	1.35841	1.2247	1.35732	1.31348
Dicer1	NM_148948.2	542.41	594.63	485.94	699.55	742.17	682.03	0.00986066	1.28971	1.24812	1.40353	1.31378
Nrxn1	NM_177284.2	7727.62	8203.3	7368.67	10554	9978.86	10053.3	0.00129316	1.36575	1.21644	1.36433	1.31551
Rab5a	NM_025887.4	5346.48	5435.03	5158.15	7199.12	6737.45	7017.69	0.000442427	1.34652	1.23963	1.36051	1.31555
Camk2a	NM_177407.4	4229.25	3922.18	4041.18	5350.41	5038.3	5652.36	0.00295443	1.2651	1.28457	1.39869	1.31612
Slc12a5	NM_020333.2	4923.47	4776.95	4806.37	6280.05	6166.64	6649.47	0.000554942	1.27553	1.29092	1.38347	1.31664
Arl8a	NM_026823.2	9267	9051.73	8816.35	12024.5	11554.9	12380.3	0.000415611	1.29757	1.27654	1.40424	1.32612
Syn3	NM_013722.3	1195.69	1028.81	953.16	1471.83	1364.87	1364.06	0.0130709	1.23095	1.32665	1.43109	1.32956
Atp6v1a	NM_007508.5	7911.83	8245.9	7985.65	10718	10459.1	10911.2	8.93295e-05	1.35468	1.26841	1.36635	1.32981
Psen1	NM_008943.2	119.4	107.87	106.86	145.46	143.61	155.64	0.00256607	1.21826	1.33132	1.45649	1.33536
Gnal	NM_177137.4	1365.4	1349.69	1266.72	1820.94	1737.76	1762.65	0.000342294	1.33363	1.28753	1.39151	1.33755
Sv2a	NM_022030.3	6861.13	7284.17	6679.15	9288.5	9289.79	9381.38	0.00019723	1.35379	1.27534	1.40458	1.34457
Gnaq	NM_008139.5	6357.95	6278.02	5697.91	8783.35	7865.79	8095.77	0.00346457	1.38148	1.25291	1.42083	1.35174
Gpm6b	NM_023122.2	14532.5	14649.9	13618	20035.6	18544.6	19217	0.000760274	1.37868	1.26585	1.41114	1.35189
Ppt1	NM_008917.3	725.77	630.88	648.96	944.19	842.33	922.45	0.00526644	1.30095	1.33517	1.42143	1.35251
Appbp2	NM_025825.3	1011.47	988.93	975	1358.1	1306.94	1366.59	8.06156e-05	1.3427	1.32157	1.40163	1.3553
Slc6a17	NM_172271.2	4755.46	5142.25	4987.33	6807.69	6602.29	6758.29	0.000163248	1.43155	1.28393	1.35509	1.35686
Vps13a	NM_173028.3	299.35	276.46	261.3	404.65	356	379.61	0.0048265	1.35176	1.28771	1.45277	1.36408
Nptn	NM_009145.2	11990.1	12038.5	11735.9	16459.8	15697.8	16667.3	0.000147914	1.37278	1.30397	1.4202	1.36565
Grm8	NM_008174.2	111.72	131.43	131.04	150.75	183.43	178.42	0.0187192	1.34936	1.39565	1.36157	1.36886
Pclo	NM_001110796.1	1903.55	1849.14	1851.72	2540.32	2555.96	2601.58	1.06542e-05	1.33452	1.38224	1.40495	1.3739
Ptprs	NM_011218.2	6461.14	6107.61	5981.83	8566.47	8385.91	8527.26	0.000113968	1.32584	1.37303	1.42553	1.3748
Park2	NM_016694.3	247.32	257.43	238.68	333.24	357.21	332.79	0.000658422	1.3474	1.3876	1.39429	1.37643
Slc6a1	NM_178703.4	5121.33	5235.61	4991.23	7113.16	6824.34	7178.39	0.000120539	1.38893	1.30345	1.4382	1.37686
Slc27a4	NM_011989.4	326.64	314.54	305.76	439.04	407.89	455.53	0.00146841	1.34411	1.29678	1.48983	1.37691
Slc8a2	NM_148946.2	4077.45	3736.35	3675.36	5413.88	5012.96	5401.82	0.00134693	1.32776	1.34167	1.46974	1.37972
Syt1	NM_009306.2	4777.63	5028.03	4909.33	6768.02	6821.92	6905.07	1.99996e-05	1.41661	1.35678	1.40652	1.3933
Amph	NM_175007.1	3446.34	3298.54	3114.54	4718.3	4444.57	4565.42	0.000489255	1.36908	1.34744	1.46584	1.39412
Slc9a1	NM_016981.2	365.02	416.96	365.82	548.79	533.4	513.74	0.0017022	1.50345	1.27926	1.40435	1.39569
Rap2b	NM_028712.4	920.22	840.27	841.62	1247.02	1187.47	1207.15	0.000398103	1.35513	1.4132	1.43432	1.40088
Trio	NM_001081302.1	2428.9	2260.67	2219.88	3518.89	3050.74	3169.73	0.00362982	1.44876	1.34948	1.42788	1.40871
Gad2	NM_008078.2	1930.84	1745.81	1680.12	2638.18	2489.59	2472.51	0.00122846	1.36634	1.42604	1.47163	1.42133
Syn2	NM_013681.1	9137.37	8936.61	8795.29	12480.8	12727.9	13028.1	3.48769e-05	1.3659	1.42424	1.48126	1.4238
Ncam1	NM_001113204.1	16070.1	15783.9	14766.2	22714.8	21706.3	21916	0.000194874	1.41348	1.37522	1.4842	1.4243
Atp2b2	NM_001036684.2	5665.44	5571.9	5598.07	7876.18	7584.61	8537.38	0.00108439	1.39022	1.36123	1.52506	1.4255
Atp1a3	NM_144921.1	32555.6	31584.1	32325.6	46246.8	45052.7	47103	2.98885e-05	1.42055	1.42644	1.45714	1.43471
Cacna2d1	NM_009784.2	4418.58	3856	4041.18	5885.98	5808.23	5934.54	0.000474893	1.3321	1.50628	1.46852	1.43563
Ptprn2	NM_011215.2	3297.95	3412.75	3572.4	4928.57	4881.42	4998.17	6.3502e-05	1.49443	1.43035	1.39911	1.4413
Gabbr1	NM_019439.3	8982.15	9127.87	8695.45	13161.8	12606	12964.9	4.28186e-05	1.46533	1.38105	1.491	1.44579
Cadm3	NM_053199.3	10203.4	11019.6	10037	14969.5	15058.2	15420.9	0.000143628	1.46711	1.36649	1.5364	1.45667
Apba1	NM_177034.3	4223.28	4969.12	4441.32	6601.4	6348.87	6831.68	0.00143464	1.5631	1.27766	1.53821	1.45966
Bsn	NM_007567.2	3210.1	3743.61	3501.42	4859.8	5114.33	5386.64	0.00165003	1.51391	1.36615	1.53842	1.47282
Sept11	NM_001009818.1	1493.33	1783.88	1576.38	2501.97	2323.05	2347.24	0.00168681	1.67543	1.30225	1.48901	1.48889
Rab3b	NM_023537.5	174.83	175.85	144.3	218.2	251.01	260.66	0.00900389	1.24807	1.42741	1.80638	1.49395
Ptprd	NM_001014288.2	4480.84	4490.51	4307.94	6600.07	6469.54	6940.5	0.000123892	1.47295	1.44071	1.61109	1.50825
Bzrap1	NM_172449.2	1506.97	1180.19	1148.94	1979.63	1788.45	1951.18	0.00825526	1.31365	1.51539	1.69824	1.50909
Rims2	NM_001256382.1	611.49	627.26	602.94	942.87	877.33	961.67	0.000294234	1.54192	1.39867	1.59497	1.51185
Syt4	NM_009308.3	8583.87	9875.69	8966.89	13738.4	13690.9	14551.6	0.000514035	1.60049	1.38632	1.62282	1.53654
Ppfia4	NM_001144855.1	579.08	717.9	683.28	1019.57	1045.07	1018.61	0.00099177	1.76067	1.45573	1.49077	1.56906
Kcnma1	NM_001253361.1	867.34	925.48	845.52	1340.91	1389	1428.59	0.000129601	1.546	1.50084	1.6896	1.57881
Rab3c	NM_023852.5	3984.49	3827	3771.3	6306.5	6009.76	6026.91	4.06084e-05	1.58276	1.57036	1.5981	1.58374
Neo1	NM_001042752.1	2431.46	2698.48	2713.62	3887.84	4514.56	4145.32	0.00153095	1.59897	1.673	1.5276	1.59986
Rabgap1l	NM_001038621.2	1054.11	1149.37	1045.98	1875.16	1725.69	1728.48	0.000309831	1.7789	1.50142	1.6525	1.64427
Slc17a7	NM_182993.2	5343.92	5945.35	5676.07	9154.94	9085.84	10026.7	0.000418472	1.71315	1.52823	1.76649	1.66929
Ctnnd1	NM_001085448.1	1142.81	1232.76	1125.54	1984.91	1979.12	1979.02	1.66098e-05	1.73687	1.60544	1.75828	1.7002
Ccny	NM_026484.3	2930.37	2779.15	2797.08	4902.12	4623.17	4957.68	6.28691e-05	1.67287	1.66352	1.77245	1.70295
Slc17a6	NM_080853.3	646.46	638.14	716.82	1347.52	1338.32	1270.42	4.8118e-05	2.08446	2.09722	1.7723	1.98466
Cdk5rap2	NM_145990.3	213.21	199.42	181.74	433.75	376.52	375.81	0.000749081	2.03438	1.88808	2.06784	1.99677
Slc30a3	NM_011773.3	672.89	804.92	803.4	1380.58	1572.43	1760.12	0.00235028	2.05172	1.95352	2.19084	2.06536
Bmi1	NM_007552.4	286.56	308.19	256.62	662.52	538.22	559.29	0.00182564	2.31198	1.74639	2.17945	2.07927
Unchanged genes (P value > 0.05)
Prkcg	NM_011102.3	5939.2	4631.92	4657.39	4394.32	3651.71	3920.08	0.0875496	-1.35156	-1.26842	-1.18809	-1.26936
Sv2c	NM_029210.1	185.92	238.39	189.54	158.69	158.09	168.29	0.0674744	-1.17159	-1.50794	-1.12627	-1.2686
Syt3	NM_001114116.1	473.33	455.03	454.74	452.26	348.76	407.45	0.129818	-1.04659	-1.30471	-1.11606	-1.15579
Slc2a3	NM_011401.3	3697.08	4689.03	4684.69	3551.95	4034.26	4066.87	0.270124	-1.04086	-1.1623	-1.15192	-1.11836
Cplx2	NM_009946.2	12379	11088.5	11626.7	11026.1	10322.8	10946.6	0.0987614	-1.1227	-1.07418	-1.06213	-1.08633
Exdl2	NM_133798.3	1439.6	1522.82	1416.48	1309.17	1328.66	1408.35	0.0665412	-1.09963	-1.14613	-1.00577	-1.08384
Mal2	NM_178920.2	5116.21	5574.62	4935.07	4978.82	4625.58	4965.27	0.18897	-1.02759	-1.20517	-1.00612	-1.07963
Flot1	NM_008027.2	2625.05	2495.44	2346.24	2466.27	2300.12	2554.76	0.681408	-1.06438	-1.08492	-1.08887	-1.07939
Camk2d	NM_001025439.1	5683.35	5887.34	5783.71	5565.96	5080.54	5475.21	0.062333	-1.02109	-1.1588	-1.05634	-1.07875
Pi4k2a	NM_145501.2	721.51	790.42	680.16	681.03	742.17	754.15	0.90661	-1.05944	-1.06501	-1.10878	-1.07774
Svop	NM_026805.1	1488.21	1600.78	1492.14	1379.26	1427.62	1481.74	0.108247	-1.07899	-1.12129	-1.00702	-1.0691
Thy1	NM_009382.3	8194.97	7714.73	7516.87	7470.21	7180.34	7693.39	0.222642	-1.09702	-1.07442	-1.02348	-1.06498
Gap43	NM_008083.2	12051.5	12031.2	11354.5	11693.9	11470.4	11917.2	0.675329	-1.03058	-1.04889	-1.04956	-1.04301
Dpp6	NM_001136060.2	5192.97	4980.9	4875.79	4937.82	4690.75	4821.02	0.163755	-1.05167	-1.06186	-1.01136	-1.04163
Snca	NM_009221.2	4565.27	4824.99	4996.69	4464.41	4578.52	4803.31	0.323274	-1.02259	-1.05383	-1.04026	-1.03889
Nsf	NM_008740.2	10362	9957.27	9911.47	9579.43	9826.8	10120.4	0.330269	-1.0817	-1.01328	-1.02107	-1.03868
Prkaca	NM_008854.3	6295.69	6205.5	6344.53	6036.73	5895.12	6223.04	0.0897303	-1.0429	-1.05265	-1.01952	-1.03836
Gnas	NM_010309.3	15153.3	15885.4	15522.8	14596.6	14958	15417.1	0.17081	-1.03814	-1.062	-1.00685	-1.03566
Pcsk1	NM_013628.2	341.14	835.74	833.82	343.82	517.71	416.3	0.228778	1.00786	-1.6143	-2.00293	-0.869792
Vti1a	NM_016862.3	246.47	228.42	188.76	253.9	224.46	253.07	0.313231	1.03015	-1.01764	-1.3407	-0.442731
Syt5	NM_016908.2	206.39	246.55	209.04	207.62	201.53	221.44	0.503297	1.00596	-1.22339	-1.05932	-0.425583
Atp6v1d	NM_023721.2	4023.72	3773.52	3875.82	3739.73	3593.79	3878.33	0.233525	-1.07594	-1.05001	1.00065	-0.375101
Sirpa	NM_007547.2	7165.59	7587.83	7114.39	7326.07	7302.22	7690.86	0.485018	1.0224	-1.03911	-1.08103	-0.365915
Cacnb3	NM_007581.2	3040.39	2809.06	2786.94	3101.02	2805.76	3107.72	0.381793	1.01994	-1.00118	-1.1151	-0.365445
Sept5	NM_213614.2	16276.5	16763.7	16122.6	16281.3	15918.6	16778.7	0.855094	1.0003	-1.05309	-1.04069	-0.364495
Ap2a2	NM_007459.3	3749.95	4001.94	3603.6	3890.49	3849.63	3912.49	0.447738	1.03748	-1.03956	-1.08572	-0.362601
Tmem163	NM_028135.2	555.2	687.08	576.42	642.68	655.28	685.82	0.268358	1.15756	-1.04853	-1.18979	-0.360252
Ap2m1	NM_009679.2	1883.93	2178.18	2024.1	2032.52	1940.5	2049.88	0.828915	1.07887	-1.12248	-1.01274	-0.352116
Atp6v0a1	NM_001243050.1	6449.2	6942.44	6238.45	6541.89	6405.58	6644.4	0.956554	1.01437	-1.08381	1.06507	0.331878
Atg9a	NM_001003917.3	1727.01	1926.19	1757.34	1832.84	1722.07	1851.22	0.985089	1.06128	-1.11853	1.05342	0.332056
Scamp5	NM_020270.2	4334.15	4935.58	4457.7	4439.28	4593	4690.69	0.994353	1.02426	-1.07459	1.05227	0.333979
Syngr3	NM_011522.3	9865.7	10544.6	9489.49	10157.3	9959.55	9864.74	0.936315	1.02956	-1.05875	1.03954	0.336785
Erc2	NM_177814.4	3532.48	3593.14	3343.86	3754.28	3572.07	3817.59	0.0992223	1.06279	-1.0059	1.14167	0.399521
Stx1b	NM_024414.2	7267.08	7432.83	7615.93	7312.84	7535.13	8041.36	0.466773	1.0063	1.01376	1.05586	1.02531
Rab3a	NM_009001.6	14735.4	14330.9	14068.1	15256.5	14713	15347.5	0.0585766	1.03536	1.02667	1.09095	1.05099
Flot2	NM_001040403.1	2807.56	2615.09	2521.74	2929.1	2757.49	2825.55	0.125156	1.04329	1.05445	1.12048	1.07274
Gnao1	NM_010308.3	15636	17172.5	16316.1	17271.8	17372.8	18152.8	0.079888	1.10461	1.01166	1.11258	1.07628
Atp1a1	NM_144900.1	6585.66	7020.39	6916.27	7224.24	7188.78	7735.14	0.0693026	1.09697	1.02399	1.1184	1.07978
Hpca	NM_001130419.1	6018.52	7360.31	6833.59	6725.7	7527.89	7675.67	0.307129	1.1175	1.02277	1.12323	1.08783
Slc1a2	NM_001077514.3	8299.87	9887.47	8535.55	9436.61	10361.4	9413.01	0.229208	1.13696	1.04793	1.1028	1.0959
Hcn1	NM_010408.3	891.22	850.24	776.1	941.55	918.36	903.47	0.0819851	1.05647	1.08012	1.16412	1.10024
Vamp2	NM_009497.3	30496.8	34876.3	34399.6	35342.3	37513.9	37744.4	0.0849497	1.15888	1.07563	1.09723	1.11058
Ctnnb1	NM_007614.2	8119.92	7332.21	7207.21	8836.24	8021.46	8308.35	0.0881546	1.08822	1.094	1.15278	1.11167
Cdh8	NM_001039154.1	907.43	1004.34	1036.62	989.15	1119.89	1189.44	0.172656	1.09006	1.11505	1.14742	1.11751
Vps45	NM_013841.3	654.13	688.9	682.5	822.53	725.27	712.4	0.0978903	1.25744	1.05279	1.04381	1.11802
Sv2b	NM_001109753.1	2501.39	3164.39	2496.78	3112.92	3278.82	3010.29	0.153778	1.24448	1.03616	1.20567	1.1621
Uchl1	NM_011670.2	157.78	133.25	117.78	167.94	168.95	144.25	0.164032	1.06439	1.26792	1.22474	1.18568
Stxbp5	NM_001081344.2	1572.64	1381.42	1392.3	1884.41	1559.16	1830.98	0.0590307	1.19825	1.12866	1.31508	1.214
Low counts (counts < 100)
Unc13c	NM_001081153.1	34.97	43.51	27.3	99.18	91.72	106.29	0.000533049	2.83615	2.10802	3.89341	2.94586
Diap3	NM_019670.1	46.05	41.7	37.44	83.31	80.85	83.51	0.000100311	1.80912	1.93885	2.2305	1.99282
Tgfbr3	NM_011578.3	65.67	48.95	52.26	101.82	101.37	102.49	0.00083214	1.55048	2.07089	1.96116	1.86084
Cmya5	NM_023821.3	40.08	42.6	33.54	70.09	63.96	68.33	0.000913013	1.74875	1.50141	2.03727	1.76248
Nlrp3	NM_145827.3	15.35	12.69	14.82	25.13	19.31	24.04	0.0121423	1.63713	1.52167	1.62213	1.59365
Syde2	NM_001166064.1	101.49	93.36	88.14	136.21	136.37	144.25	0.000689776	1.3421	1.46069	1.6366	1.4798
Rab39	NM_175562.3	83.58	98.8	92.04	105.79	112.23	111.35	0.0193929	1.26573	1.13593	1.2098	1.20382
Slc18a2	NM_172523.3	31.56	30.82	22.62	38.35	43.44	41.76	0.0164644	1.21515	1.40947	1.84615	1.49026
Ppfibp2	NM_001163557.1	35.82	34.44	31.98	54.22	44.65	37.96	0.0762171	1.51368	1.29646	1.18699	1.33238
Rxra	NM_011305.3	96.37	91.55	94.38	140.17	109.82	106.29	0.0853422	1.4545	1.19956	1.12619	1.26008
Grm4	NM_001013385.1	12.79	19.94	13.26	19.84	21.72	25.31	0.0685553	1.55121	1.08927	1.90875	1.51641
Syt2	NM_009307.3	73.34	62.54	85.02	79.34	96.54	93.64	0.125585	1.08181	1.54365	1.10139	1.24228
Rab27b	NM_030554.3	71.64	100.62	69.42	78.02	78.44	67.06	0.602412	1.08906	-1.28276	-1.03519	-0.409633
Runx1	NM_001111021.1	22.17	31.73	31.2	38.35	26.55	30.37	0.507156	1.72982	-1.1951	-1.02733	-0.164206
Shh	NM_009170.3	63.11	49.85	46.8	54.22	43.44	54.41	0.699639	-1.16396	-1.14756	1.16261	-0.382972
Dock2	NM_033374.3	21.32	19.04	17.16	15.87	19.31	30.37	0.586895	-1.34342	-1.01418	1.76981	-0.195927
Tlr8	NM_133212.2	18.76	25.38	24.18	26.45	22.93	22.78	0.616823	1.40991	-1.10685	-1.06146	-0.252797
