# Supplementary material for: miR-27b shapes the presynaptic transcriptome and influences neurotransmission by silencing the polycomb group protein Bmi1
Source: BMC Genomics. 2016 Oct 4;17:777. doi: 10.1186/s12864-016-3139-7 (PMC5050705; doi:10.1186/s12864-016-3139-7)
Supplement: Additional file 3: Table S3. — Up (A) and Down (B) regulated genes in miR-27b KD neurons (microarray dataset). (XLSX 380 kb) [file 12864_2016_3139_MOESM3_ESM.xlsx]

## Sheet: A_topUpregulatedGenes
						Log2 expression						Normalized expression
Probe	Symbol	Fold Change	Log2 Fold Change	P value	Fdr	CT KD_1	CT KD_2	CT KD_3	miR-27b KD_1	miR-27b KD_2	miR-27b KD_3	CT KD_1	CT KD_2	CT KD_3	miR-27b KD_1	miR-27b KD_2	miR-27b KD_3
ILMN_1225528	Trib3	5.15703	2.36654	3.24e-06	0.000316212	7.06808	7.89917	6.76749	9.50968	10.1539	9.17076	134.185	238.719	108.948	728.952	1139.29	576.334
ILMN_1245858	Epb4.1	4.77457	2.25537	1.09e-09	4.42e-06	9.14494	9.02046	9.47416	11.5074	11.498	11.4002	566.109	519.314	711.224	2911.22	2892.38	2702.77
ILMN_3084954	Tes	4.58734	2.19766	5.52e-10	4.42e-06	10.4574	10.6798	10.4822	12.6204	12.9055	12.6865	1406.06	1640.35	1430.37	6296.59	7672.52	6592.2
ILMN_1218592	Tes	4.46804	2.15964	1.2e-09	4.42e-06	10.0761	10.428	10.3462	12.3464	12.585	12.3979	1079.5	1377.69	1301.75	5207.46	6144.29	5397.01
ILMN_2592834	Sct	3.80774	1.92893	7.77e-09	8.85e-06	7.51013	7.26079	7.16415	9.09174	9.44374	9.18639	182.295	153.361	143.425	545.616	696.384	582.611
ILMN_2721439	Csrp2	3.80549	1.92808	9.46e-10	4.42e-06	9.57471	9.61887	9.77352	11.481	11.6739	11.5965	762.559	786.266	875.233	2858.43	3267.25	3096.63
ILMN_1237948	Tes	3.75128	1.90738	2.88e-09	6.53e-06	7.71677	7.63414	8.00794	9.69981	9.71583	9.66536	210.367	198.657	257.414	831.635	840.925	812.011
ILMN_1220583	Draxin	3.65587	1.87021	3.56e-08	2.04e-05	6.98957	6.74479	7.08039	9.07273	8.54575	8.80692	127.078	107.247	135.335	538.471	373.703	447.865
ILMN_1253916	Gm19346	3.61649	1.85459	9.52e-10	4.42e-06	8.57867	8.55329	8.63893	10.3773	10.3893	10.568	382.329	375.663	398.636	1330.1	1341.22	1518.06
ILMN_1225035	Carhsp1	3.52172	1.81628	5.14e-08	2.45e-05	8.84566	8.67108	9.05695	10.5919	10.4724	10.9582	460.054	407.621	532.614	1543.45	1420.75	1989.45
ILMN_2655929	Tppp3	3.51041	1.81164	1.19e-09	4.42e-06	8.70218	8.85347	8.90556	10.5894	10.6696	10.6371	416.501	462.552	479.558	1540.77	1628.82	1592.51
ILMN_2723622	Prph	3.48753	1.8022	2.04e-08	1.38e-05	7.96527	7.79142	7.82512	9.40234	9.68443	9.90165	249.911	221.539	226.775	676.684	822.819	956.519
ILMN_2617468	Chac1	3.46315	1.79209	3.56e-05	0.00164503	11.0054	11.8387	10.6852	13.0363	13.3825	12.4867	2055.69	3662.63	1646.47	8400.65	10679.2	5739.39
ILMN_2701631	Spink2	3.40509	1.76769	9.94e-08	3.81e-05	6.63373	6.93643	6.83401	8.23341	8.81462	8.65921	99.3003	122.482	114.088	300.957	450.261	404.28
ILMN_2788073	Hmox1	3.3931	1.7626	3.63e-07	7.94e-05	8.22829	8.70175	8.55787	10.2199	10.6033	9.95253	299.89	416.379	376.856	1192.58	1555.67	990.858
ILMN_2769136	Mthfd2	3.39	1.76128	3.24e-06	0.000316212	10.5775	11.2908	10.4302	12.4887	12.834	12.2597	1528.11	2505.33	1379.77	5747.42	7301.62	4903.81
ILMN_2705294	St8sia2	3.35787	1.74755	6.6e-06	0.000511149	9.60851	9.66388	10.5945	11.5778	11.5985	11.9332	780.637	811.181	1546.22	3056.84	3101.05	3910.66
ILMN_3008924	Mob3a	3.35755	1.74741	4.65e-09	7.8e-06	9.04234	9.17112	8.84778	10.7356	10.8333	10.7346	527.25	576.479	460.729	1705.02	1824.57	1703.82
ILMN_2479681	Mex3a	3.35079	1.7445	6.43e-09	8.82e-06	8.00505	8.34252	8.29708	10.0069	9.95847	9.91282	256.898	324.601	314.535	1028.89	994.942	963.955
ILMN_2669164	Arg2	3.347	1.74287	2.94e-07	7.04e-05	6.88476	7.26314	7.0422	8.65343	8.57024	9.19503	118.173	153.611	131.799	402.663	380.102	586.113
ILMN_2675232	Klk8	3.29974	1.72235	1.43e-09	4.62e-06	7.59082	7.55524	7.48615	9.23706	9.34136	9.22085	192.781	188.085	179.289	603.438	648.678	596.694
ILMN_2721789	Slc12a8	3.29342	1.71958	1.78e-07	5.35e-05	7.9008	7.92648	7.40136	9.57327	9.57499	9.23914	238.989	243.28	169.056	761.799	762.711	604.306
ILMN_1235647	Sox11	3.28369	1.71532	5.58e-09	8.71e-06	11.794	11.8757	12.1207	13.6592	13.6206	13.6567	3551.1	3757.99	4453.39	12936.5	12595.3	12914.2
ILMN_2642800	Sostdc1	3.28109	1.71417	6.18e-08	2.74e-05	7.84504	8.0425	7.51013	9.5293	9.62847	9.38243	229.928	263.654	182.295	738.931	791.511	667.411
ILMN_1250075	Dpysl3	3.27879	1.71316	6.29e-09	8.82e-06	11.7935	11.6693	11.9742	13.5201	13.617	13.4393	3549.64	3256.85	4023.28	11747.4	12564.1	11107.9
ILMN_1228942	Cd59a	3.2601	1.70492	8.07e-08	3.21e-05	7.62581	7.69003	7.62593	9.46857	9.58167	9.00628	197.514	206.504	197.53	708.475	766.249	514.233
ILMN_1231724	Resp18	3.2515	1.70111	3.14e-08	1.82e-05	9.1319	9.53122	9.30695	10.9521	11.2097	10.9115	561.015	739.915	633.389	1981.15	2368.48	1926.16
ILMN_2440530	Vat1	3.16566	1.66251	1.03e-08	9.13e-06	8.4513	8.61505	8.28141	10.0433	10.2041	10.0879	350.021	392.092	311.137	1055.2	1179.59	1088.33
ILMN_2804166	Igsf9	3.10649	1.63529	2.15e-08	1.41e-05	9.04608	8.83325	9.22606	10.7465	10.5717	10.6931	528.617	456.113	598.855	1717.98	1521.93	1655.52
ILMN_3142257	Mtus1	3.10025	1.63238	1.18e-08	1.01e-05	7.67884	7.52116	7.6138	9.40995	9.21949	9.08152	204.91	183.694	195.876	680.262	596.134	541.763
ILMN_2557635	Mob3a	3.04874	1.60822	2.8e-08	1.69e-05	7.49136	7.52835	7.13392	8.98288	8.96463	9.03077	179.939	184.612	140.451	505.96	499.6	523.038
ILMN_2878548	Mthfd2	3.00542	1.58756	4.59e-06	0.000395515	8.77765	9.30823	8.50233	10.404	10.7539	10.193	438.869	633.953	362.624	1354.93	1726.85	1170.55
ILMN_2439378	Map6	2.96278	1.56695	4.48e-09	7.79e-06	9.76417	9.65253	9.79467	11.3099	11.3572	11.2451	869.577	804.826	888.157	2538.79	2623.44	2427.18
ILMN_1244673	Chrna3	2.95271	1.56204	7.99e-07	0.000127149	6.5394	6.56734	6.18859	7.90671	8.34638	7.72838	93.0157	94.8345	72.9377	239.97	325.469	212.067
ILMN_2776034	Gal	2.92325	1.54758	1.28e-08	1.01e-05	6.7116	6.80389	6.93431	8.46439	8.25085	8.37728	104.808	111.731	122.302	353.212	304.616	332.517
ILMN_1230440	Itpripl1	2.87497	1.52355	1.27e-08	1.01e-05	8.06762	8.07503	8.10446	9.51227	9.53484	9.77065	268.285	269.666	275.223	730.261	741.774	873.489
ILMN_2624622	Akap12	2.84739	1.50964	7.33e-09	8.85e-06	8.30645	8.36714	8.44901	9.94426	9.90146	9.80581	316.585	330.186	349.467	985.19	956.392	895.038
ILMN_2696721	Gpc2	2.81912	1.49525	6.69e-06	0.000515088	6.62721	6.75824	7.40545	8.21656	8.36164	8.69844	98.8526	108.251	169.536	297.462	328.931	415.423
ILMN_1255766	Sh3bp2	2.80971	1.49042	9.17e-09	8.85e-06	8.3983	8.54718	8.54444	9.93991	10.0614	9.9599	337.395	374.075	373.364	982.226	1068.5	995.927
ILMN_1239464	Srgap1	2.79729	1.48403	1e-08	9.13e-06	10.0174	10.1549	10.0335	11.5954	11.6031	11.4594	1036.42	1140.06	1048.07	3094.28	3110.94	2815.88
ILMN_2898319	Aldh1l2	2.78958	1.48005	3.07e-06	0.000304388	8.43282	8.97746	8.35354	10.1913	10.2455	9.76713	345.567	504.064	327.089	1169.2	1213.98	871.364
ILMN_2741189	Fchsd1	2.781	1.4756	7.66e-08	3.13e-05	8.15428	8.48143	8.22082	9.7836	9.89306	9.60668	284.894	357.409	298.341	881.367	950.838	779.65
ILMN_2952521	Prph	2.74783	1.45829	2.81e-08	1.69e-05	7.22076	7.37353	7.33256	8.63967	8.92252	8.73953	149.164	165.826	161.183	398.841	485.228	427.427
ILMN_2944610	Islr2	2.74314	1.45583	1e-06	0.000143012	9.96336	10.0942	10.4788	11.4503	11.5587	11.8948	998.324	1093.07	1427.02	2798.23	3016.51	3808.04
ILMN_2609323	Lst1	2.74196	1.45521	1.56e-07	5e-05	8.09561	8.30682	8.41833	9.54767	9.70349	9.93523	273.541	316.666	342.114	748.404	833.76	979.041
ILMN_1216880	Emr1	2.72855	1.44813	2.51e-07	6.38e-05	6.5238	6.53055	6.88388	7.89407	8.25937	8.12919	92.0154	92.4468	118.101	237.877	306.42	279.983
ILMN_2740217	Rasip1	2.72182	1.44457	1.68e-08	1.21e-05	8.2764	8.393	8.24924	9.74071	9.85554	9.65609	310.06	336.158	304.277	855.552	926.434	806.814
ILMN_1252831	Ppp1r18	2.67869	1.42153	9.16e-09	8.85e-06	9.62999	9.6161	9.528	11.013	10.987	11.0387	792.345	784.755	738.268	2066.47	2029.59	2103.75
ILMN_1257987	Slc7a3	2.66276	1.41292	0.000222658	0.00593419	8.98889	9.63814	8.85347	10.3998	11.2307	10.0888	508.072	796.839	462.552	1350.97	2403.09	1089.02
ILMN_2770183	Ddah2	2.64972	1.40584	8.83e-09	8.85e-06	9.43372	9.44735	9.47396	10.8241	10.8586	10.8898	691.566	698.127	711.124	1812.94	1856.79	1897.43
ILMN_1252953	Cbln1	2.63827	1.39959	3.66e-08	2.05e-05	11.1234	11.2554	11.0088	12.431	12.6129	12.5424	2230.88	2444.56	2060.51	5522.26	6264.06	5965.38
ILMN_2837671	Fblim1	2.6009	1.37901	5.02e-05	0.00204875	7.05151	7.36763	7.55456	8.35217	8.46358	9.29498	132.653	165.15	187.996	326.78	353.013	628.154
ILMN_2708203	Cdkn1c	2.59835	1.37759	4.13e-06	0.000365526	7.04439	7.0923	7.65144	8.46285	8.5683	8.88977	132	136.457	201.054	352.834	379.591	474.337
ILMN_1223317	Lgals3	2.5926	1.3744	3.68e-06	0.000341142	6.73266	7.35087	6.93596	8.22309	8.65687	8.26273	106.349	163.242	122.442	298.811	403.624	307.136
ILMN_2487482	Zfp90	2.58343	1.36929	2.48e-08	1.56e-05	9.22606	9.09355	9.00118	10.4746	10.4847	10.4693	598.855	546.3	512.419	1422.91	1432.89	1417.69
ILMN_2696749	Rac3	2.54803	1.34939	4.61e-08	2.4e-05	11.63	11.542	11.6623	12.8143	13.0066	13.0616	3169.44	2981.8	3241.27	7202.51	8229.35	8549.54
ILMN_2646625	Jun	2.50152	1.32281	4.84e-07	9.37e-05	9.65637	9.70235	10.0462	10.956	11.1625	11.2548	806.967	833.102	1057.33	1986.48	2292.19	2443.67
ILMN_2621448	Adh7	2.49974	1.32178	1.37e-07	4.66e-05	6.77842	6.63549	6.78216	7.914	7.99675	8.25064	109.776	99.4217	110.061	241.186	255.425	304.572
ILMN_2651137	Lck	2.471	1.3051	3.33e-07	7.53e-05	8.38539	8.50053	8.11065	9.6853	9.72896	9.49761	334.391	362.171	276.407	823.312	848.613	722.878
ILMN_2724545	Sbk1	2.46031	1.29884	3.11e-08	1.82e-05	12.5229	12.5279	12.5998	13.8955	13.7623	13.8894	5885.27	5905.86	6207.4	15238.7	13895	15174.7
ILMN_2771738	Dlk1	2.45248	1.29424	1.47e-07	4.82e-05	7.63191	7.90504	7.87464	9.11044	9.2018	8.98207	198.351	239.692	234.694	552.734	588.869	505.676
ILMN_2981542	Mfap2	2.44351	1.28896	3.51e-06	0.000332635	7.69147	7.8404	8.31211	9.14301	9.15986	9.40797	206.711	229.19	317.829	565.353	571.997	679.331
ILMN_2640971	Pafah1b3	2.43847	1.28598	4e-07	8.38e-05	10.4154	10.5775	10.7738	11.7106	11.8976	12.0166	1365.7	1528.11	1750.82	3351.41	3815.24	4143.37
ILMN_1228631	Nkd2	2.43145	1.28182	5.31e-08	2.5e-05	8.37585	8.31067	8.43237	9.64072	9.76143	9.56219	332.187	317.513	345.459	798.261	867.928	755.974
ILMN_2595842	Def6	2.40262	1.26461	8.34e-07	0.000128877	6.8988	7.23189	7.38043	8.35179	8.5482	8.40496	119.329	150.32	166.622	326.691	374.338	338.958
ILMN_2647435	Rassf1	2.40239	1.26447	1.12e-07	4.13e-05	9.75069	9.82515	9.58131	10.9133	11.0898	10.9475	861.49	907.118	766.06	1928.59	2179.47	1974.77
ILMN_2746086	Tax1bp3	2.39332	1.25901	7.2e-08	3.02e-05	10.3619	10.2237	10.4709	11.6242	11.6194	11.5898	1315.93	1195.73	1419.21	3156.69	3146.23	3082.42
ILMN_2678218	Mmp2	2.38905	1.25644	4.57e-07	9.21e-05	6.91841	7.05591	7.09269	8.14772	8.52334	8.16528	120.962	133.058	136.494	283.601	367.943	287.074
ILMN_3072957	Mex3a	2.36823	1.24381	1.43e-07	4.76e-05	7.33891	7.37071	7.49062	8.73797	8.4843	8.7094	161.895	165.502	179.847	426.963	358.121	418.59
ILMN_2738825	Acta1	2.36811	1.24374	2.12e-07	5.76e-05	8.40372	8.35749	8.50176	9.6652	9.83222	9.49676	338.667	327.986	362.48	811.923	911.576	722.451
ILMN_1252804	Map4k1	2.36747	1.24334	2.37e-07	6.18e-05	7.50674	7.47503	7.35699	8.6004	8.88808	8.58032	181.867	177.913	163.937	388.131	473.781	382.766
ILMN_1232132	Gm8773	2.36316	1.24071	1.61e-07	5.11e-05	6.92912	6.82406	6.72462	7.91583	8.13492	8.14919	121.863	113.304	105.758	241.492	281.097	283.891
ILMN_2727116	Sox4	2.35179	1.23376	1.03e-07	3.9e-05	9.80763	9.71889	9.98053	11.047	11.0927	11.0686	896.174	842.71	1010.27	2115.81	2183.91	2147.78
ILMN_3001616	Plp2	2.34609	1.23026	2.73e-07	6.8e-05	7.4765	7.34179	7.31452	8.52197	8.80403	8.49758	178.095	162.218	159.18	367.594	446.968	361.433
ILMN_2627072	Cdk20	2.34356	1.2287	6.68e-08	2.91e-05	9.55555	9.49761	9.62085	10.8055	10.6988	10.8558	752.502	722.878	787.346	1789.68	1662.15	1853.19
ILMN_2705440	Grrp1	2.34309	1.22841	5.15e-06	0.000427357	6.9639	7.29638	7.46524	8.32519	8.33653	8.74905	124.837	157.192	176.71	320.723	323.255	430.255
ILMN_1217309	Tax1bp3	2.33485	1.22333	1.2e-07	4.37e-05	10.4554	10.5264	10.68	11.7345	11.8675	11.7299	1404.08	1474.93	1640.56	3407.46	3736.47	3396.56
ILMN_2810904	Prokr2	2.32046	1.21441	1.61e-06	0.000190809	8.05517	7.96156	7.70092	9.10333	9.33984	8.9177	265.979	249.268	208.07	550.016	647.995	483.61
ILMN_2939071	Casp3	2.31436	1.21061	3.4e-07	7.62e-05	7.37369	7.04722	7.32858	8.43417	8.54988	8.39727	165.844	132.259	160.739	345.89	374.775	337.156
ILMN_2631518	Serf1	2.31317	1.20987	1.34e-07	4.66e-05	11.143	11.0946	11.0512	12.2985	12.4408	12.1791	2261.37	2186.82	2122.03	5037.48	5559.87	4637.5
ILMN_1239208	Rgs3	2.31057	1.20825	2.12e-07	5.76e-05	8.44565	8.38491	8.61329	9.57377	9.68819	9.80663	348.654	334.28	391.613	762.064	824.968	895.548
ILMN_2724194	Clmp	2.29779	1.20025	9.59e-08	3.71e-05	9.06426	9.24805	9.18193	10.3776	10.4159	10.3015	535.322	608.05	580.814	1330.4	1366.11	1261.99
ILMN_1258162	Spdef	2.29428	1.19804	1.43e-07	4.76e-05	6.30312	6.50298	6.43561	7.55563	7.56386	7.71634	78.964	90.6971	86.5586	188.136	189.212	210.306
ILMN_2513173	Snhg5	2.29369	1.19767	5.42e-07	0.000101344	9.81716	10.0682	9.73214	10.9994	11.212	10.999	902.111	1073.53	850.484	2047.18	2372.25	2046.59
ILMN_1240943	Rxfp3	2.29215	1.1967	4.13e-05	0.00180456	9.02443	9.37227	9.92821	10.5683	10.597	10.7497	520.742	662.728	974.291	1518.38	1548.89	1721.75
ILMN_1254943	Gdpd5	2.2887	1.19453	1.91e-07	5.48e-05	9.63768	9.90165	9.80611	11.0493	10.9023	10.9773	796.585	956.519	895.229	2119.26	1913.94	2016.1
ILMN_2670398	Eif4ebp1	2.28242	1.19056	6.6e-05	0.00250276	10.3348	10.9586	10.3763	11.6429	12.1404	11.4581	1291.48	1990.12	1329.15	3197.86	4514.66	2813.46
ILMN_2455192	Zfp68	2.26687	1.1807	7.26e-08	3.02e-05	8.88992	8.83136	8.87927	10.0396	10.1145	9.98855	474.388	455.518	470.897	1052.49	1108.59	1015.91
ILMN_2604521	Cotl1	2.25749	1.17472	1.05e-05	0.000690583	9.29358	9.2546	9.79357	10.4137	10.6158	10.8365	627.545	610.819	887.476	1364.03	1569.17	1828.51
ILMN_1213609	Txnip	2.25572	1.17359	6.16e-05	0.00238111	9.20405	8.83409	9.76648	10.4976	10.5115	10.3163	589.786	456.379	870.97	1445.78	1459.7	1275.01
ILMN_2948212	Stk32b	2.25423	1.17263	3.82e-07	8.23e-05	8.77136	8.93934	8.62792	10.0167	9.99522	9.84456	436.961	490.917	395.606	1035.95	1020.61	919.406
ILMN_1250195	Ndrg1	2.23135	1.15792	1.99e-07	5.58e-05	9.92762	9.78744	10.0502	11.089	11.1011	11.0489	973.896	883.718	1060.27	2178.34	2196.66	2118.65
ILMN_2859847	Pygl	2.22788	1.15567	2.31e-06	0.000250443	8.8596	9.08293	9.28003	10.2019	10.0718	10.4159	464.52	542.293	621.681	1177.83	1076.24	1366.11
ILMN_1218393	Rac3	2.2278	1.15562	2.26e-07	6.01e-05	11.4278	11.5218	11.5581	12.5536	12.6255	12.7954	2754.87	2940.43	3015.26	6011.84	6319.04	7108.96
ILMN_2675289	Amn	2.22677	1.15496	4.59e-07	9.21e-05	7.76373	7.73983	7.87288	8.83121	8.86868	9.14142	217.329	213.758	234.409	455.47	467.455	564.732
ILMN_2715546	Gpx3	2.21899	1.1499	9.05e-07	0.000135818	7.36252	7.56819	7.46185	8.61851	8.80504	8.41871	164.565	189.781	176.295	393.034	447.283	342.202
ILMN_2617920	1110017D15Rik	2.21527	1.14748	2.63e-07	6.62e-05	9.52161	9.50417	9.38121	10.6502	10.721	10.4782	735.003	726.171	666.847	1607.02	1687.92	1426.47
ILMN_1228827	Armcx6	2.21512	1.14739	1.65e-06	0.000193552	7.84775	7.73841	8.16602	8.99297	9.00312	9.19826	230.361	213.547	287.222	509.512	513.108	587.423
ILMN_2865016	Cd83	2.21492	1.14725	1.19e-05	0.000752534	7.28284	7.1253	6.94835	8.44163	8.46047	7.89616	155.723	139.614	123.498	347.682	352.253	238.221
ILMN_1246573	Calml4	2.21014	1.14414	2.01e-06	0.000227486	6.95848	7.16122	6.9109	8.12182	8.3919	7.94929	124.369	143.134	120.334	278.556	335.903	247.158
ILMN_2920736	Bbc3	2.19446	1.13387	9.22e-07	0.000135826	10.612	10.8714	10.7359	11.8751	12.0406	11.7051	1565.05	1873.29	1705.38	3756.34	4212.87	3338.85
ILMN_2906948	Rapgef6	2.18904	1.1303	3.61e-06	0.000337767	7.68276	7.4594	7.99111	8.86549	8.7311	8.92757	205.467	175.996	254.427	466.422	424.935	486.93
ILMN_2942930	Cdk20	2.17871	1.12348	8.37e-07	0.000128877	8.91349	8.70805	9.10145	9.98196	10.0482	10.0632	482.199	418.201	549.299	1011.28	1058.8	1069.88
ILMN_2676852	Slc6a3	2.17553	1.12137	8.47e-06	0.000594893	7.80995	8.32916	8.00931	9.23778	9.32789	8.94686	224.404	321.609	257.658	603.738	642.652	493.483
ILMN_1248672	Slc6a7	2.17495	1.12098	2.09e-07	5.76e-05	9.61762	9.7379	9.79169	10.8474	10.9025	10.7603	785.583	853.885	886.326	1842.41	1914.17	1734.46
ILMN_2980815	Cdhr1	2.16257	1.11275	2.13e-06	0.00023589	9.78283	10.0912	10.0521	11.1696	11.2151	10.8797	880.895	1090.81	1061.68	2303.45	2377.28	1884.17
ILMN_2666279	Arrdc3	2.1501	1.1044	2.45e-07	6.35e-05	10.4314	10.5071	10.4027	11.551	11.6531	11.4503	1380.94	1455.3	1353.72	3000.6	3220.62	2798.23
ILMN_1255513	Cdr2	2.146	1.10165	2.02e-07	5.64e-05	8.18274	8.22309	8.13841	9.33102	9.33663	9.18153	290.569	298.811	281.777	644.046	646.555	580.654
ILMN_2895568	Popdc3	2.1439	1.10024	2.16e-06	0.000239037	7.88254	8.20176	8.27894	9.09522	9.23354	9.33518	235.983	294.425	310.605	546.934	601.968	645.907
ILMN_2599470	Tex11	2.14211	1.09904	5.67e-07	0.000103517	6.64567	6.64915	6.6345	7.56235	7.88929	7.77478	100.126	100.367	99.3534	189.014	237.091	218.999
ILMN_2678366	Psd2	2.13996	1.09759	6.24e-07	0.000111209	9.85643	9.69744	9.99716	11.0092	10.8546	10.9799	927	830.273	1021.98	2061.1	1851.71	2019.72
ILMN_2907322	Dtx2	2.1367	1.09538	1.31e-07	4.6e-05	9.7098	9.73953	9.77065	10.8445	10.8633	10.7983	837.416	854.849	873.489	1838.75	1862.92	1780.73
ILMN_2915232	Cotl1	2.13412	1.09364	7.38e-07	0.000121899	11.3001	11.3353	11.5858	12.4288	12.4754	12.598	2521.48	2583.92	3073.85	5513.82	5694.59	6199.56
ILMN_3145331	Tmsb10	2.13264	1.09264	6.23e-06	0.00049139	12.8512	12.7517	13.249	13.8912	14.0772	14.1613	7389.04	6896.78	9735.03	15194.3	17284.9	18322
ILMN_2737903	Fgd2	2.12644	1.08844	0.00250404	0.0332021	6.5239	6.69967	7.63289	7.67153	7.8487	8.60155	92.0213	103.945	198.486	203.874	230.512	388.442
ILMN_3018017	Cxadr	2.1243	1.08699	3.61e-07	7.94e-05	12.483	12.6664	12.7061	13.765	13.6898	13.6617	5724.76	6500.65	6682.38	13921.3	13214.2	12959
ILMN_2461345	Zfp41	2.11329	1.07949	1.78e-07	5.35e-05	9.50477	9.54568	9.42217	10.5905	10.5629	10.5576	726.477	747.37	686.052	1541.91	1512.74	1507.18
ILMN_3043178	1110017D15Rik	2.11274	1.07912	1.67e-06	0.000195009	8.06039	8.14199	8.36439	9.23527	9.43142	9.13743	266.943	282.478	329.558	602.688	690.465	563.173
ILMN_1245844	Stac	2.11262	1.07903	0.000429039	0.00954191	7.49271	7.97515	7.05973	8.70473	8.87071	8.18924	180.107	251.628	133.411	417.238	468.113	291.882
ILMN_2806439	Slc17a8	2.11089	1.07785	6.69e-07	0.000115254	8.60635	8.47387	8.34876	9.66449	9.53333	9.46471	389.736	355.54	326.008	811.525	741.002	706.579
ILMN_1238557	Cdk20	2.11077	1.07777	8.26e-07	0.000128877	10.4857	10.4183	10.7322	11.6168	11.5646	11.6882	1433.9	1368.42	1701.06	3140.45	3028.92	3299.89
ILMN_2646166	Ndrg1	2.10975	1.07707	3.36e-06	0.00032395	9.82515	9.73391	10.1935	11.0035	11.0657	10.9146	907.118	851.526	1170.97	2052.92	2143.44	1930.26
ILMN_2747196	Cd82	2.10725	1.07536	9.26e-07	0.000135826	6.69158	6.55526	6.68863	7.54804	7.87539	7.73813	103.363	94.0438	103.152	187.149	234.816	213.505
ILMN_3161282	Dpysl5	2.10609	1.07457	2.79e-07	6.83e-05	12.0481	12.0836	12.208	13.1917	13.2454	13.1263	4234.93	4340.25	4731.32	9355.87	9711.1	8941.69
ILMN_2629191	Cpm	2.10497	1.0738	9.04e-07	0.000135818	7.90366	8.08211	7.89499	9.11724	9.1186	8.86632	239.463	270.993	238.028	555.344	555.868	466.689
ILMN_2989871	Stk36	2.1048	1.07369	2.86e-07	6.95e-05	7.57147	7.60003	7.74096	8.67258	8.69184	8.7691	190.212	194.016	213.926	408.043	413.527	436.278
ILMN_2910020	Nol4l	2.10215	1.07186	1.47e-06	0.000181798	9.7724	9.65361	9.95873	10.808	10.7681	11.0242	874.554	805.424	995.122	1792.81	1743.92	2082.65
ILMN_1255629	Lppr1	2.09906	1.06975	3.14e-07	7.29e-05	8.9746	8.8398	8.96364	9.94634	9.95464	10.0863	503.064	458.188	499.257	986.612	992.303	1087.12
ILMN_3114998	Zfp658	2.09392	1.06621	2.25e-06	0.000247131	7.7611	7.41176	7.74289	8.83449	8.62228	8.65761	216.933	170.28	214.211	456.505	394.062	403.831
ILMN_1221160	Unc13c	2.09034	1.06374	9.06e-07	0.000135818	6.98153	6.87426	7.02938	7.84744	8.09911	8.12985	126.372	117.317	130.633	230.311	274.205	280.11
ILMN_2699898	Itgae	2.08993	1.06346	5.12e-05	0.00208111	6.9222	6.52749	7.09386	7.73763	7.75255	8.24375	121.28	92.251	136.604	213.431	215.65	303.121
ILMN_1231689	Sfrp1	2.08834	1.06236	3.8e-05	0.00171555	9.01436	9.26792	9.48772	10.0566	10.2413	10.6592	517.123	616.484	717.939	1064.99	1210.4	1617.07
ILMN_1229763	Dmkn	2.0847	1.05984	5.12e-07	9.72e-05	7.53147	7.65743	7.785	8.71757	8.66792	8.76792	185.011	201.89	220.556	420.968	406.728	435.919
ILMN_2825848	Mfsd9	2.08468	1.05982	9.27e-07	0.000135826	8.08611	8.06377	8.24425	9.19404	9.33237	9.04719	271.745	267.57	303.225	585.711	644.647	529.023
ILMN_2787212	Nfe2l3	2.08461	1.05978	2.67e-06	0.00027877	7.13987	7.04818	7.04654	8.1005	8.38158	7.93185	141.031	132.346	132.197	274.468	333.509	244.188
ILMN_1254394	Prr33	2.08232	1.05819	1.21e-06	0.000158895	7.23773	7.55597	7.47707	8.5354	8.53018	8.37975	150.93	188.18	178.165	371.032	369.693	333.087
ILMN_2680038	Nuak2	2.08119	1.05741	3.83e-06	0.000351664	7.04234	7.06233	7.37918	8.31274	8.31745	8.02587	131.812	133.651	166.477	317.969	319.009	260.632
ILMN_2814976	Ykt6	2.0807	1.05707	4.6e-07	9.21e-05	10.6946	10.8703	10.923	11.8443	11.884	11.9309	1657.24	1871.98	1941.53	3676.93	3779.47	3904.31
ILMN_1223795	Hcrtr1	2.07694	1.05446	3.27e-06	0.000318377	7.78001	8.16805	7.75177	8.87802	8.99371	8.99147	219.794	287.625	215.534	470.49	509.774	508.981
ILMN_1226017	2610035D17Rik	2.07681	1.05437	2.12e-06	0.000235474	8.54051	8.26634	8.68906	9.56983	9.57827	9.51092	372.348	307.906	412.731	759.986	764.448	729.579
ILMN_2899174	Micu2	2.07666	1.05427	2.34e-07	6.16e-05	9.33199	9.34021	9.44328	10.3986	10.4229	10.4568	644.481	648.161	696.164	1349.88	1372.8	1405.39
ILMN_2944657	4930506M07Rik	2.0729	1.05165	9.1e-07	0.000135826	9.43796	9.45351	9.68831	10.5899	10.6633	10.4815	693.598	701.116	825.034	1541.32	1621.67	1429.71
ILMN_3137980	Zfp41	2.07266	1.05148	3.32e-07	7.53e-05	9.82972	9.67119	9.77514	10.8333	10.7452	10.852	909.996	815.301	876.217	1824.57	1716.42	1848.27
ILMN_2824022	Tab3	2.07026	1.04981	3.53e-07	7.85e-05	9.48324	9.6476	9.54427	10.5594	10.5902	10.6749	715.712	802.08	746.64	1508.99	1541.62	1634.85
ILMN_2515784	Tspan6	2.07024	1.0498	2.76e-06	0.000283662	11.2051	11.233	11.5037	12.2367	12.3106	12.5438	2360.79	2406.91	2903.77	4826.21	5080.01	5971.27
ILMN_2729289	Matn4	2.06655	1.04723	3e-06	0.000298977	7.15829	7.49607	7.5293	8.32563	8.54606	8.45366	142.844	180.527	184.733	320.823	373.783	350.593
ILMN_2714787	1110038B12Rik	2.06099	1.04334	1.15e-06	0.000155625	9.98939	9.96212	10.2143	10.982	11.2008	11.113	1016.5	997.466	1188	2022.66	2353.83	2214.9
ILMN_2748941	Itfg3	2.06064	1.0431	1.09e-06	0.000150779	8.28141	8.3149	8.5836	9.38374	9.48627	9.43919	311.137	318.446	383.636	668.015	717.218	694.191
ILMN_3118081	1110017D15Rik	2.05964	1.04239	8.4e-07	0.000128877	9.348	9.13145	9.39751	10.3493	10.3944	10.2604	651.671	560.842	674.421	1304.56	1345.93	1226.55
ILMN_2729458	Idh1	2.05884	1.04183	3.06e-07	7.15e-05	11.9757	12.0926	11.9332	13.0336	13.0377	13.0557	4027.67	4367.53	3910.66	8385.04	8409.11	8514.43
ILMN_3133095	Slc35f2	2.05751	1.0409	4.09e-06	0.000363161	7.45979	7.31276	7.68611	8.39928	8.47495	8.70714	176.043	158.986	205.945	337.624	355.806	417.936
ILMN_3112873	Txnip	2.05577	1.03968	9.38e-05	0.00321362	8.20202	8.22373	8.89455	9.5598	9.61458	9.26496	294.478	298.944	475.913	754.722	783.928	615.222
ILMN_2448213	Slc8a1	2.05225	1.03721	3.4e-06	0.000326547	9.01121	9.25539	8.83938	10.0912	10.1693	9.95716	515.995	611.154	458.057	1090.81	1151.47	994.042
ILMN_2691227	Hsdl1	2.05048	1.03596	1.23e-06	0.000159467	10.4693	10.1384	10.3284	11.4141	11.328	11.3019	1417.69	1127.11	1285.73	2728.85	2570.78	2524.74
ILMN_2772077	Bok	2.04985	1.03552	3.04e-07	7.15e-05	9.8526	9.74105	9.85019	10.8786	10.8015	10.8703	924.544	855.752	923.002	1882.7	1784.69	1871.98
ILMN_2484784	Sncaip	2.0498	1.03548	3e-05	0.00144111	7.60297	7.24771	7.64208	8.43186	8.31087	8.85647	194.412	151.977	199.753	345.337	317.556	463.513
ILMN_2732848	Tagln2	2.04735	1.03376	2.71e-06	0.000280846	7.91479	8.10857	8.22874	8.99893	9.0636	9.29084	241.317	276.008	299.984	511.62	535.075	626.358
ILMN_3105563	Dmkn	2.04414	1.0315	9.01e-07	0.000135818	7.76211	7.59947	7.67323	8.81015	8.75844	8.56071	217.084	193.941	204.114	448.87	433.066	377.598
ILMN_1215446	Cidea	2.04319	1.03082	4.3e-06	0.000374854	7.82042	7.86279	8.1883	8.88524	9.14619	8.93254	226.037	232.775	291.691	472.851	566.602	488.609
ILMN_2884126	Phldb1	2.04262	1.03042	1.49e-06	0.000182627	8.33973	8.50176	8.65013	9.41683	9.61021	9.55583	323.974	362.48	401.743	683.516	781.559	752.649
ILMN_2942628	Rnf182	2.04253	1.03036	8.02e-07	0.000127149	8.22143	8.19479	8.45054	9.34637	9.34051	9.27096	298.467	293.007	349.837	650.934	648.295	617.786
ILMN_3084791	Fam117b	2.04051	1.02893	3.36e-07	7.56e-05	9.85992	9.89619	9.89423	10.8483	10.9981	10.8907	929.246	952.909	951.614	1843.65	2045.28	1898.57
ILMN_1220939	Epb4.1l4a	2.03509	1.02509	7.26e-06	0.00053482	8.05733	8.2967	8.52197	9.21532	9.25976	9.47618	266.377	314.453	367.594	594.412	613.008	712.222
ILMN_1217629	Itgae	2.03297	1.02359	9.22e-07	0.000135826	6.7627	6.87163	7.03813	7.85025	7.92234	7.97065	108.587	117.103	131.428	230.759	242.584	250.844
ILMN_2661185	Scml4	2.03239	1.02318	2.81e-06	0.000286001	7.56251	7.82501	7.92128	8.69134	8.77445	8.91254	189.035	226.758	242.405	413.384	437.899	481.882
ILMN_2722938	Ppp1r15a	2.03027	1.02167	0.000171669	0.00494489	8.88821	9.0413	8.61082	9.87138	10.2821	9.45188	473.824	526.868	390.946	936.662	1245.13	700.324
ILMN_2699367	1190005I06Rik	2.03006	1.02152	2.18e-05	0.00116692	7.7049	7.95155	7.86838	8.6274	8.75034	9.21166	208.645	247.545	233.679	395.464	430.641	592.906
ILMN_2757008	Aldh1l2	2.02858	1.02047	6.3e-06	0.000495023	7.30237	7.29102	7.42456	8.12538	8.33142	8.62255	157.845	156.608	171.796	279.243	322.113	394.137
ILMN_1233175	Ppp1r14b	2.0284	1.02034	1.44e-06	0.000180091	11.5954	11.3296	11.5989	12.4953	12.4642	12.6255	3094.28	2573.69	3101.93	5773.95	5650.47	6319.04
ILMN_2671755	Cercam	2.02677	1.01918	6.35e-07	0.000112173	8.37114	8.4876	8.45711	9.33325	9.51775	9.5224	331.104	358.939	351.435	645.042	733.04	735.407
ILMN_2981545	Mfap2	2.01983	1.01423	3.26e-05	0.00155359	7.28322	7.47419	7.65971	8.18177	8.49922	8.77883	155.764	177.81	202.211	290.374	361.844	439.23
ILMN_1214126	Hes6	2.0197	1.01414	2.98e-06	0.000297579	8.63172	8.57289	8.35282	9.39067	9.50786	9.70133	396.649	380.8	326.926	671.232	728.035	832.512
ILMN_2639239	Serpinf1	2.01842	1.01322	0.000837946	0.0153403	7.40591	7.56509	6.98881	8.35923	8.83642	7.80383	169.591	189.373	127.011	328.382	457.118	223.453
ILMN_1223734	Atf4	2.01751	1.01257	2.7e-05	0.00134063	11.7239	12.1885	11.5524	12.8086	12.9316	12.7623	3382.47	4667.82	3003.42	7174.04	7812.77	6947.69
ILMN_1251018	Fxyd2	2.01576	1.01132	4.07e-06	0.000362695	7.42406	7.75672	7.55287	8.41195	8.71902	8.63665	171.737	216.275	187.776	340.605	421.392	398.008
ILMN_2624713	Mast4	2.01407	1.01011	8.84e-07	0.000135233	8.99842	9.08593	9.00595	9.92963	10.1853	10.0057	511.438	543.421	514.117	975.252	1164.34	1028.05
ILMN_2879195	Rimkla	2.01386	1.00997	6.81e-07	0.000116131	10.381	10.5808	10.3877	11.508	11.4522	11.4192	1333.49	1531.57	1339.7	2912.32	2802	2738.52
ILMN_3157568	Bcl2l11	2.01207	1.00868	1.11e-06	0.00015285	8.57325	8.79894	8.86528	9.73914	9.76924	9.75512	380.895	445.395	466.353	854.623	872.64	864.14
ILMN_2772855	Plek2	2.00748	1.00538	6.93e-06	0.000520344	6.81073	6.67596	6.99866	7.61633	7.87393	8.01123	112.262	102.25	127.881	196.221	234.579	258.001
ILMN_1251426	Klf7	2.00679	1.00489	1.58e-06	0.000189099	11.9379	12.1068	11.9534	12.8948	13.1697	12.9483	3923.33	4410.84	3965.74	7616.01	9214.4	7903.4
ILMN_2675333	Morn4	2.0058	1.00418	7.25e-07	0.000120226	10.322	10.5384	10.51	11.4227	11.4833	11.4769	1280.03	1487.23	1458.2	2745.22	2862.98	2850.24
ILMN_2888552	Slc1a4	2.00565	1.00407	2.94e-06	0.000294621	11.0548	11.0756	11.1333	12.2395	12.1781	11.8583	2127.26	2158.22	2246.21	4835.73	4634.15	3712.77
ILMN_1245757	Nans	2.00339	1.00244	7.25e-07	0.000120226	10.0355	9.82417	9.84536	10.871	10.937	10.9044	1049.52	906.505	919.918	1872.77	1960.46	1916.73
ILMN_1248222	Zbtb5	2.00271	1.00195	7.42e-07	0.000122102	9.58322	9.41721	9.62424	10.4921	10.5384	10.6	767.072	683.693	789.195	1440.27	1487.23	1552.08
ILMN_1226796	Macrod2	2.0025	1.00181	5.13e-07	9.72e-05	8.61933	8.67148	8.7625	9.69581	9.62305	9.73987	393.257	407.734	434.286	829.335	788.545	855.054
ILMN_1249529	Pllp	1.99417	0.995785	8.53e-06	0.000596786	7.4525	7.41674	7.85686	8.46322	8.58804	8.66219	175.156	170.868	231.819	352.925	384.821	405.116
ILMN_1223559	Rnf182	1.99261	0.99466	7.53e-06	0.000546946	7.94532	8.3404	8.0313	9.10519	8.94737	9.24844	246.479	324.123	261.615	550.726	493.659	608.216
ILMN_2676745	Rimkla	1.9887	0.991828	8.03e-07	0.000127149	8.59382	8.70868	8.74827	9.64104	9.60771	9.77751	386.366	418.384	430.022	798.441	780.205	877.652
ILMN_2616196	Sox11	1.98839	0.991599	8.4e-07	0.000128877	9.43209	9.40754	9.28071	10.4343	10.4017	10.2592	690.783	679.128	621.973	1383.64	1352.74	1225.55
ILMN_2870672	Fbln1	1.98689	0.990511	2.75e-06	0.000282531	9.3411	9.23863	9.60258	10.4488	10.3301	10.375	648.562	604.096	777.437	1397.62	1287.26	1327.97
ILMN_2718330	Cish	1.98356	0.988094	7.95e-07	0.000127136	9.32299	9.18122	9.23527	10.3376	10.2078	10.1585	640.473	580.528	602.688	1293.94	1182.61	1142.88
ILMN_1258929	Atat1	1.98069	0.986003	1.27e-06	0.000164098	10.0149	10.0497	10.1999	11.073	10.9647	11.1847	1034.65	1059.87	1176.17	2154.31	1998.55	2327.79
ILMN_1238640	2310003H01Rik	1.98031	0.98573	6.84e-06	0.000518617	10.7322	10.4357	10.838	11.6751	11.5143	11.7737	1701.06	1385.01	1830.48	3270.12	2925.13	3501.32
ILMN_2645165	Micu2	1.97954	0.985166	8.3e-07	0.000128877	10.3984	10.5151	10.4256	11.3157	11.4999	11.479	1349.63	1463.41	1375.38	2549.01	2896.09	2854.41
ILMN_2436781	4931428F04Rik	1.97905	0.984808	3.99e-07	8.38e-05	11.6412	11.687	11.6137	12.6613	12.6276	12.6074	3194.11	3297.16	3133.82	6477.98	6328.2	6240.44
ILMN_1226990	Gm10330	1.97792	0.983986	6.43e-07	0.000112863	6.69584	6.88476	6.78469	7.76172	7.75802	7.7975	103.669	118.173	110.255	217.026	216.47	222.475
ILMN_2696829	Pcdh19	1.97627	0.982783	1.3e-06	0.000166329	9.04871	9.10637	9.26183	10.2175	10.1253	10.0225	529.582	551.174	613.886	1190.59	1116.9	1040.1
ILMN_1255447	2410131K14Rik	1.9745	0.981489	1.19e-06	0.000158002	8.51247	8.58895	8.72428	9.48575	9.6386	9.64582	365.183	385.063	422.931	716.961	797.088	801.091
ILMN_2758452	Hn1	1.97196	0.979634	2.5e-06	0.000265755	11.9905	11.8024	11.9689	12.817	12.806	13.0778	4069.2	3571.63	4008.75	7215.91	7161.12	8645.9
ILMN_2672325	Nme6	1.96843	0.977048	6.26e-06	0.00049267	7.95155	8.16578	8.0425	8.95768	8.86578	9.26752	247.545	287.173	263.654	497.198	466.514	616.312
ILMN_2470646	Wt1	1.96808	0.976786	1.47e-06	0.000181798	6.86375	6.83539	7.10231	7.89759	7.95122	7.883	116.465	114.198	137.406	238.458	247.489	236.058
ILMN_1238042	Akr1b7	1.96413	0.973893	4.6e-05	0.00194877	6.85948	6.90562	7.10119	7.82564	8.29583	7.6665	116.121	119.895	137.3	226.858	314.264	203.164
ILMN_3012253	Armcx6	1.95998	0.970842	1.82e-05	0.00102191	7.45923	7.73324	7.49136	8.67442	8.24014	8.6818	175.975	212.783	179.939	408.563	302.363	410.66
ILMN_2540489	Ppp1r14b	1.95874	0.969926	1.08e-05	0.000704968	10.2806	10.2262	10.5042	11.1912	11.1708	11.5587	1243.82	1197.79	1452.36	2338.19	2305.45	3016.51
ILMN_2592629	Nipsnap3b	1.95666	0.968391	1.56e-06	0.000187935	9.11572	9.29632	9.10924	10.0447	10.1284	10.2534	554.758	628.74	552.274	1056.2	1119.33	1220.59
ILMN_2879196	Rimkla	1.95467	0.966922	5.49e-07	0.000101597	10.6869	10.6558	10.6395	11.6948	11.6049	11.5832	1648.41	1613.34	1595.18	3315.09	3114.74	3068.34
ILMN_1238289	Prkx	1.95373	0.966233	6.37e-07	0.000112173	9.3659	9.47293	9.44761	10.4557	10.3455	10.3839	659.807	710.62	698.257	1404.41	1301.12	1336.14
ILMN_2855998	Plek2	1.9531	0.965767	2.17e-06	0.000239281	7.02277	7.17412	7.28198	8.01379	8.13714	8.22523	130.036	144.419	155.63	258.459	281.53	299.255
ILMN_1260404	4931428F04Rik	1.95201	0.964957	4.75e-07	9.37e-05	11.7235	11.7454	11.7542	12.7327	12.7208	12.6643	3381.54	3433.31	3454.35	6806.65	6750.79	6491.54
ILMN_1221835	Tubb2b	1.94824	0.962172	6.43e-06	0.000501065	13.2284	13.2919	13.5675	14.2232	14.2642	14.4869	9596.98	10029.3	12139.8	19124.8	19676.5	22961.5
ILMN_2598715	Tubb2b	1.94612	0.9606	4.92e-06	0.000415199	12.78	12.9055	13.1363	13.7758	13.9316	13.9961	7033.23	7672.52	9003.62	14026.3	15625.3	16339.8
ILMN_2939012	1500012F01Rik	1.94311	0.958371	1.59e-06	0.000189273	11.4289	11.3487	11.5908	12.4531	12.4607	12.3297	2756.96	2608.02	3084.37	5607.19	5636.87	5147.78
ILMN_2524251	Tnik	1.94173	0.95734	7.81e-07	0.000126786	11.1937	11.0573	11.0923	12.1336	12.0294	12.0524	2342.29	2131.03	2183.29	4493.41	4180.32	4247.37
ILMN_2883990	Rbms1	1.94015	0.956169	9.01e-07	0.000135818	8.36019	8.48278	8.34646	9.28027	9.41295	9.36472	328.599	357.744	325.488	621.785	681.679	659.266
ILMN_1224589	Dram2	1.93634	0.953332	5.93e-06	0.000476101	8.46322	8.34172	8.18463	9.09022	9.3508	9.40854	352.925	324.42	290.951	545.041	652.939	679.6
ILMN_2703182	Lgals7	1.93152	0.949733	1.49e-06	0.000182627	6.80288	6.56056	6.66441	7.63819	7.67271	7.56615	111.653	94.3901	101.435	199.216	204.041	189.512
ILMN_2449449	Zfp68	1.93053	0.948998	5.77e-06	0.000466698	9.07595	8.99742	8.76416	10.0569	9.83567	9.79192	539.676	511.086	434.785	1065.22	913.758	886.465
ILMN_1246405	Ykt6	1.92838	0.947392	3.88e-06	0.00035377	11.6473	11.6957	11.8295	12.4793	12.7585	12.7768	3207.6	3317	3639.48	5710.22	6929.29	7017.84
ILMN_2478626	Fam78b	1.92155	0.942268	9.34e-07	0.000136493	8.76792	8.78666	8.80062	9.76896	9.78856	9.62448	435.919	441.618	445.914	872.471	884.403	789.325
ILMN_2878781	Galnt10	1.91928	0.940563	8.69e-05	0.00304185	7.60568	7.73336	7.43066	8.40999	8.26723	8.91417	194.777	212.801	172.524	340.141	308.094	482.427
ILMN_1226919	A330102I10Rik	1.91903	0.940377	7.92e-05	0.00285694	8.04646	7.76998	7.6872	9.05252	8.83828	8.43397	264.379	218.271	206.099	530.981	457.706	345.843
ILMN_2873729	Med20	1.91725	0.939035	1.63e-06	0.000192431	10.0415	9.85464	10.0603	10.8898	10.8833	11.0004	1053.89	925.854	1067.7	1897.43	1888.87	2048.57
ILMN_2605858	Lrrc75b	1.9137	0.936362	2.43e-06	0.000260217	9.18357	9.39377	9.34666	10.3254	10.2888	10.1188	581.472	672.676	651.067	1283.09	1250.97	1111.92
ILMN_2913563	Crym	1.91209	0.935149	0.000392251	0.00893436	10.3787	10.3964	10.9717	11.2692	11.3827	11.9004	1331.33	1347.85	2008.2	2468.1	2670.14	3822.65
ILMN_2514377	Cxadr	1.90749	0.931675	3.43e-05	0.00161084	8.54103	9.04234	8.99644	9.66048	9.78165	9.93272	372.483	527.25	510.74	809.27	880.175	977.343
ILMN_2744380	Npc2	1.90557	0.930219	1.53e-06	0.000185469	9.16573	9.07822	9.27207	10.1814	10.044	10.0814	574.328	540.525	618.262	1161.16	1055.69	1083.41
ILMN_2879858	Prkx	1.90398	0.929018	2.04e-06	0.000229293	9.85959	9.88265	9.63581	10.716	10.6956	10.7535	929.036	944.002	795.552	1682.05	1658.4	1726.37
ILMN_1228600	Ablim3	1.90317	0.928407	9.43e-06	0.000639035	7.25191	7.4576	7.2093	8.03783	8.24961	8.41659	152.42	175.777	147.984	262.801	304.355	341.701
ILMN_1219384	Igsf3	1.90295	0.928234	1.8e-06	0.000207275	9.36974	9.42814	9.60204	10.3903	10.4456	10.3487	661.568	688.896	777.146	1342.13	1394.59	1303.98
ILMN_2773900	Glipr2	1.89979	0.925841	2.3e-05	0.00120409	8.91503	8.94408	9.25976	9.95779	10.1763	9.76229	482.717	492.535	613.008	994.475	1157.12	868.442
ILMN_2890935	Avpr1a	1.89798	0.924467	4.91e-05	0.00202867	8.481	8.72558	8.14199	9.22673	9.51404	9.38121	357.303	423.312	282.478	599.131	731.157	666.847
ILMN_2672543	Ccdc120	1.89592	0.9229	1.49e-06	0.000182627	9.9268	9.88593	10.0219	10.953	10.7774	10.8728	973.338	946.151	1039.64	1982.42	1755.23	1875.16
ILMN_2686975	Fam129b	1.89493	0.922147	5.73e-06	0.000464952	9.70766	9.807	9.5966	10.6805	10.7606	10.4365	836.175	895.779	774.218	1641.17	1734.91	1385.84
ILMN_2832675	Chrna4	1.89472	0.921981	2.84e-05	0.00139264	8.77117	8.29291	8.73953	9.51595	9.40995	9.64366	436.903	313.628	427.427	732.127	680.262	799.89
ILMN_2826671	Epha7	1.89445	0.92178	6e-06	0.000479668	8.22716	8.45906	8.34728	9.1781	9.16453	9.45622	299.655	351.909	325.674	579.274	573.849	702.432
ILMN_1217670	Fam221a	1.88883	0.917491	7.5e-06	0.000546746	7.69789	7.97096	7.90702	8.79165	8.9242	8.6125	207.633	250.898	240.022	443.149	485.793	391.399
ILMN_1244242	Aldh4a1	1.88665	0.915829	9.61e-05	0.00326843	8.46016	8.31773	8.81921	9.26364	9.34071	9.74024	352.179	319.069	451.698	614.659	648.385	855.273
ILMN_2866099	Mmp24	1.88586	0.915221	3.98e-06	0.000359945	10.9507	11.105	10.9054	11.9601	12.0013	11.7454	1979.15	2202.63	1917.98	3984.17	4099.59	3433.31
ILMN_1241871	Cfl2	1.88508	0.914622	4.82e-06	0.000409179	8.58848	8.66236	8.39143	9.59954	9.39913	9.38747	384.938	405.163	335.794	775.798	675.183	669.746
ILMN_3161906	Zbtbd6	1.88439	0.914098	1.04e-05	0.000688979	8.52334	8.17845	8.2809	9.40854	9.16519	9.15124	367.943	289.706	311.027	679.6	574.114	568.588
ILMN_1257607	Zfp184	1.88384	0.913676	1.19e-05	0.000752534	7.35399	7.21746	7.36224	8.05828	8.47661	8.13982	163.595	148.824	164.534	266.554	356.218	282.052
ILMN_2898886	Gm13154	1.87783	0.909064	0.000159944	0.004709	6.95316	6.9526	6.6607	8.17489	7.55222	7.56654	123.911	123.863	101.174	288.993	187.691	189.564
ILMN_2647533	Slc41a3	1.87726	0.908629	1.5e-06	0.00018341	7.48708	7.51126	7.479	8.38984	8.50518	8.30821	179.406	182.437	178.404	335.424	363.341	316.971
ILMN_2917723	Clgn	1.87689	0.908342	3.16e-06	0.000311421	7.66271	7.68463	7.64176	8.55822	8.7296	8.42631	202.631	205.733	199.71	376.948	424.493	344.01
ILMN_2707541	Folr1	1.87635	0.907929	5.42e-05	0.00217239	6.8927	7.30852	7.50122	8.04627	8.21057	8.16938	118.825	158.52	181.172	264.344	296.228	287.891
ILMN_2737738	Fbxo27	1.87313	0.905453	3.68e-05	0.00167941	6.69857	7.02729	6.43492	7.64915	7.61997	7.60802	103.865	130.444	86.5177	200.735	196.716	195.093
ILMN_2595732	Nfil3	1.8728	0.905196	4.28e-06	0.00037409	10.4006	10.5027	10.3566	11.2584	11.5003	11.2167	1351.77	1450.82	1311.1	2449.7	2896.95	2379.97
ILMN_2740020	Mapt	1.8715	0.904194	1.19e-06	0.000158002	13.3442	13.457	13.4309	14.3452	14.3352	14.2642	10399.1	11245.4	11043.1	20813.4	20669.9	19676.5
ILMN_2670775	C530008M17Rik	1.86785	0.901377	2.44e-06	0.000260376	10.6951	10.6438	10.7516	11.7286	11.4942	11.5718	1657.84	1599.95	1724.1	3393.62	2884.71	3044.17
ILMN_2659168	Cib2	1.86779	0.90133	0.000182313	0.00516602	8.47304	8.9007	8.67278	9.64222	9.88524	9.22306	355.336	477.946	408.101	799.091	945.702	597.608
ILMN_2954265	Rassf1	1.86682	0.900581	1.37e-05	0.000841916	8.829	8.94882	9.11654	9.93853	10.005	9.65253	454.772	494.155	555.077	981.284	1027.59	804.826
ILMN_3021415	Zfp663	1.86652	0.900351	1.13e-05	0.000725656	6.48528	6.15018	6.4677	7.29179	7.13495	7.37747	89.5906	71.0215	88.5057	156.692	140.551	166.28
ILMN_2744587	Cib2	1.86375	0.898205	0.00020199	0.00554322	9.61731	9.72744	9.23655	10.5001	10.6905	10.0853	785.416	847.719	603.224	1448.28	1652.54	1086.39
ILMN_1254744	Hs3st2	1.86253	0.897265	0.000618186	0.0123969	8.04299	8.24877	7.62475	8.81538	9.26222	8.5307	263.743	304.177	197.369	450.5	614.053	369.825
ILMN_3023451	Gm13157	1.8615	0.896462	9.89e-06	0.00066655	8.80524	9.08549	8.70081	9.66696	9.79641	9.81756	447.345	543.255	416.107	812.916	889.226	902.359
ILMN_2874554	Aldh4a1	1.85912	0.894624	4.56e-06	0.000394306	10.6846	10.7248	10.991	11.7007	11.6763	11.7072	1645.83	1692.34	2035.3	3328.7	3272.81	3343.73
ILMN_1255939	Cdh4	1.85912	0.894618	4.77e-06	0.000406145	8.87894	8.79879	8.79793	9.90822	9.63814	9.61315	470.789	445.349	445.082	960.882	796.839	783.152
ILMN_1245582	Chrna4	1.85808	0.893812	3.54e-05	0.00164004	9.1691	8.72898	8.96847	10.0515	9.80993	9.68656	575.671	424.31	500.931	1061.21	897.603	824.032
ILMN_2694440	Slc14a2	1.85692	0.892911	5.23e-06	0.000432192	6.30847	6.1486	5.99417	6.95547	7.08679	7.0877	79.2574	70.9435	63.7417	124.11	135.937	136.023
ILMN_1216341	Dchs1	1.85586	0.892085	7.9e-06	0.000565655	7.26223	7.28507	7.56105	8.36164	8.14523	8.27774	153.515	155.964	188.844	328.931	283.112	310.347
ILMN_1227128	Sox12	1.85567	0.89194	2.06e-06	0.000231336	11.1164	11.2677	11.2723	12.1862	12.0595	12.0865	2220.08	2465.52	2473.43	4660.15	4268.45	4349.18
ILMN_2602711	Tgfbr1	1.85312	0.889953	0.000627498	0.0125171	8.36534	8.36101	8.30737	9.30181	9.67919	8.72258	329.776	328.787	316.786	631.139	819.834	422.433
ILMN_2984110	Plvap	1.85272	0.889648	4.05e-06	0.000361789	9.49834	9.54896	9.59725	10.2742	10.476	10.5633	723.243	749.072	774.57	1238.37	1424.23	1513.1
ILMN_2664884	Tspan17	1.84787	0.885859	5.34e-06	0.000440241	8.95636	8.90617	8.80692	9.66309	9.71371	9.95023	496.743	479.759	447.865	810.737	839.685	989.273
ILMN_1241168	Dok4	1.84688	0.885093	3.9e-06	0.000354812	10.863	10.7191	10.994	11.8148	11.7106	11.706	1862.41	1685.71	2039.52	3602.55	3351.41	3340.92
ILMN_2709820	Dtx2	1.84316	0.882179	1.19e-06	0.000158002	8.76554	8.76769	8.82043	9.66031	9.64458	9.69531	435.201	435.851	452.079	809.175	800.402	829.047
ILMN_2734334	Shkbp1	1.84214	0.88138	0.000194458	0.00537888	7.1672	6.78412	6.97574	7.69703	7.62826	8.2459	143.728	110.21	125.865	207.509	197.85	303.574
ILMN_2532884	Hs3st2	1.84051	0.880107	0.00019289	0.00534205	8.55733	8.84474	8.18103	9.51839	9.52637	9.17866	376.714	459.76	290.226	733.367	737.433	579.496
ILMN_1250815	Wsb1	1.83838	0.878432	6.67e-06	0.000514834	10.0614	10.3516	10.2348	11.2154	11.0381	11.0295	1068.5	1306.58	1204.96	2377.84	2102.8	2090.29
ILMN_1213331	Kidins220	1.83769	0.877891	1.72e-06	0.000199122	12.8425	12.7276	12.8839	13.6982	13.6938	13.6956	7344.86	6782.28	7558.46	13291.5	13251.2	13267.2
ILMN_1245609	Sgpl1	1.82958	0.871511	1.17e-05	0.00074369	7.64239	7.94416	8.00245	8.69455	8.82629	8.68269	199.797	246.281	256.434	414.306	453.919	410.913
ILMN_3163255	Cwh43	1.82932	0.871308	1.38e-06	0.000174287	7.06436	7.13279	7.07761	7.98212	7.93399	7.97257	133.839	140.341	135.074	252.847	244.552	251.178
ILMN_2662214	Cacng4	1.82917	0.871186	3.52e-06	0.000332635	9.14823	9.20239	9.06988	10.1431	9.92937	9.96161	567.404	589.109	537.41	1130.76	975.075	997.111
ILMN_2771712	Ankfy1	1.82762	0.869969	1.7e-06	0.000197499	9.37015	9.37697	9.36313	10.2969	10.2614	10.1619	661.755	664.888	658.54	1257.95	1227.41	1145.61
ILMN_2476881	Macrod2	1.82418	0.867252	6.15e-06	0.000487098	8.29	8.16368	8.41441	9.02909	9.22158	9.21918	312.995	286.757	341.185	522.429	596.997	596.003
ILMN_1260036	Cdh4	1.82293	0.866258	3.5e-06	0.000332105	11.8142	11.9841	11.8039	12.7296	12.8151	12.6562	3600.98	4051.09	3575.35	6791.72	7206.71	6455.09
ILMN_1254966	Rbms1	1.82148	0.865114	6.03e-05	0.00234752	8.18885	7.9096	7.70075	8.885	8.91573	8.59382	291.803	240.452	208.045	472.771	482.95	386.366
ILMN_2616164	Itga3	1.82139	0.865037	6.78e-06	0.00051653	8.24448	8.2797	8.33668	9.33455	9.10866	9.01276	303.274	310.77	323.289	645.622	552.052	516.55
ILMN_2669912	Nrp1	1.82	0.863939	4.26e-06	0.00037409	10.1832	10.3143	10.1571	10.954	11.1274	11.1652	1162.68	1273.28	1141.83	1983.74	2237.01	2296.42
ILMN_2606711	Nme6	1.81863	0.862855	3.68e-05	0.00167941	7.52116	7.97947	7.51222	8.48004	8.56028	8.56109	183.694	252.382	182.559	357.063	377.486	377.699
ILMN_2668020	Syt9	1.81847	0.862722	6.8e-06	0.00051653	9.40467	9.15682	9.37912	10.0614	10.2554	10.212	677.776	570.791	665.881	1068.5	1222.34	1186.07
ILMN_2773047	Slc17a6	1.81562	0.860466	2.37e-06	0.000255369	12.0419	12.1279	12.051	12.8752	13.0247	12.9024	4216.62	4475.86	4243.5	7513.04	8333.23	7656.22
ILMN_2847787	Emr1	1.81515	0.86009	4.92e-05	0.0020307	6.63481	6.61159	6.87603	7.38318	7.84791	7.47162	99.375	97.7882	117.461	166.94	230.386	177.493
ILMN_2699704	4931428F04Rik	1.81348	0.858765	6.07e-06	0.00048222	8.73431	8.74714	8.99167	9.62999	9.6599	9.75952	425.881	429.687	509.052	792.345	808.948	866.781
ILMN_1224607	Vash1	1.81332	0.858636	4.83e-06	0.000409179	10.6826	10.8099	10.5663	11.604	11.5749	11.4558	1643.52	1795.19	1516.23	3112.8	3050.68	2808.86
ILMN_2429754	Rnf114	1.81325	0.858582	4.64e-06	0.000397012	8.24273	8.24924	8.0483	8.9689	9.13316	9.01396	302.906	304.277	264.717	501.081	561.506	516.979
ILMN_2758198	Sord	1.8129	0.858298	3.42e-06	0.000326547	8.95074	8.94005	8.82479	9.85096	9.78209	9.65744	494.814	491.161	453.448	923.497	880.443	807.566
ILMN_2715279	Tceal7	1.80939	0.855504	1.47e-05	0.000876446	8.20966	8.33008	7.97921	8.96901	9.16056	8.95589	296.043	321.812	252.337	501.118	572.273	496.583
ILMN_2657376	Nipsnap3b	1.80422	0.851373	2.69e-05	0.00134054	9.50694	9.32216	9.70439	10.2582	10.2902	10.5392	727.568	640.102	834.279	1224.71	1252.13	1488.05
ILMN_3136269	Hcrtr1	1.80377	0.851014	1.63e-05	0.00095205	6.94545	7.03787	6.92627	7.72114	8.05889	7.6826	123.251	131.404	121.623	211.006	266.666	205.444
ILMN_2722616	Krt14	1.80334	0.850675	4.03e-06	0.000361789	6.57274	6.58807	6.53351	7.48054	7.27364	7.49216	95.1902	96.2069	92.6365	178.594	154.734	180.038
ILMN_1236845	Gfod2	1.8031	0.850479	2.81e-05	0.00138088	9.87791	10.0093	10.1937	10.892	10.681	11.0593	940.905	1030.66	1171.14	1900.32	1641.74	2134
ILMN_2846775	Cdkn1a	1.80045	0.848354	2.02e-05	0.0011039	9.96713	10.3834	10.2092	10.9764	11.1346	10.9938	1000.94	1335.75	1183.79	2014.84	2248.22	2039.23
ILMN_1256420	Slc25a38	1.79994	0.847947	1.87e-05	0.00104462	9.44427	9.48225	9.72896	10.2856	10.3328	10.5809	696.642	715.223	848.613	1248.2	1289.67	1531.69
ILMN_2483638	Zzz3	1.79981	0.847848	2.36e-06	0.000254601	9.26725	9.36124	9.33056	10.1333	10.2385	10.1308	616.199	657.677	643.84	1123.09	1208.07	1121.21
ILMN_2791952	Hes6	1.79853	0.846822	2.8e-06	0.000285837	10.2364	10.3401	10.3984	11.1206	11.1907	11.204	1206.36	1296.25	1349.63	2226.63	2337.49	2359.05
ILMN_2629519	Cryba2	1.79845	0.84675	6.45e-06	0.000501443	7.04555	7.07065	7.00205	7.87893	8.04089	7.73868	132.106	134.424	128.182	235.394	263.36	213.587
ILMN_2954868	Oasl2	1.7968	0.845428	1.93e-05	0.00106542	6.63723	6.25985	6.34685	7.20874	7.1953	7.37618	99.5415	76.6308	81.3941	147.927	146.555	166.131
ILMN_2817714	Tspan17	1.7967	0.845349	8.95e-06	0.00061676	11.1241	11.1717	10.9324	11.8734	12.0589	11.832	2231.89	2306.89	1954.27	3751.85	4266.71	3645.64
ILMN_2723369	Nipal2	1.79453	0.843608	2.7e-05	0.00134134	7.9405	8.24124	7.81125	8.83598	8.93956	8.74827	245.657	302.593	224.606	456.979	490.995	430.022
ILMN_2836312	Podxl2	1.79369	0.842927	4.01e-06	0.000360746	11.4796	11.3929	11.4018	12.277	12.1544	12.3717	2855.66	2689.03	2705.63	4962.9	4558.61	5299.59
ILMN_3162060	Fam196b	1.79281	0.842222	1.88e-05	0.00104571	7.86942	7.80538	8.06754	8.67899	8.63893	8.95109	233.847	223.694	268.27	409.862	398.636	494.932
ILMN_1239294	Cdc42ep2	1.79244	0.841925	9.26e-06	0.000631268	8.8349	8.79793	9.01436	9.76548	9.57778	9.82972	456.637	445.082	517.123	870.366	764.184	909.996
ILMN_2628522	Ablim3	1.79137	0.841067	3.61e-05	0.00166094	6.82484	7.17202	7.2262	7.89225	8.06019	7.79381	113.365	144.209	149.728	237.577	266.907	221.907
ILMN_1218474	Lppr1	1.79088	0.840673	2.16e-05	0.00116081	8.34638	8.31542	8.36729	9.01276	9.10145	9.43689	325.469	318.56	330.221	516.55	549.299	693.087
ILMN_1254628	Gpc5	1.7901	0.840043	0.000791754	0.014778	10.5258	10.7912	10.1145	11.4383	11.5561	10.9574	1474.32	1772.03	1108.59	2774.98	3011.05	1988.34
ILMN_3000679	Folr1	1.78804	0.838379	0.000266759	0.00676321	7.19316	6.98844	7.64751	7.96969	8.05931	8.31524	146.338	126.978	200.507	250.677	266.745	318.521
ILMN_1230235	Dact1	1.78648	0.837122	9.25e-06	0.000631268	6.88973	7.17455	6.97095	7.86726	7.75275	7.92659	118.581	144.463	125.449	233.497	215.681	243.299
ILMN_2634338	Sptssa	1.78549	0.83632	0.000107116	0.00352751	10.3431	9.71295	10.082	10.8387	10.9291	10.8793	1298.93	839.245	1083.92	1831.3	1949.8	1883.62
ILMN_2707015	Mad2l2	1.78397	0.835095	0.000188663	0.00527335	8.01568	7.89665	8.04547	8.69499	8.55445	9.21364	258.798	238.302	264.197	414.432	375.965	593.721
ILMN_1244123	Slc38a2	1.7838	0.83495	7.95e-05	0.00285848	9.00783	9.45743	9.08327	10.1145	10.128	9.81091	514.786	703.025	542.422	1108.59	1118.97	898.213
ILMN_2721975	AW551984	1.7819	0.83342	7.63e-05	0.00277615	7.7327	7.75141	7.56005	8.63735	8.19744	8.70963	212.703	215.48	188.713	398.2	293.545	418.658
ILMN_1240973	Slc29a4	1.7813	0.832928	3.84e-06	0.000351664	11.6785	11.6044	11.5545	12.5196	12.4655	12.351	3277.7	3113.67	3007.8	5871.99	5655.7	5224.29
ILMN_2620145	Plcd3	1.77914	0.831183	7.24e-05	0.00268136	7.37543	6.96978	7.46614	7.99899	8.23937	8.06655	166.045	125.347	176.821	255.821	302.201	268.085
ILMN_1227672	Dbndd1	1.7785	0.830657	8.33e-06	0.000587274	9.07112	9.13902	9.32804	9.99952	9.92743	10.1032	537.873	563.792	642.718	1023.66	973.765	1099.94
ILMN_2621130	Nyap1	1.77701	0.829452	2.29e-05	0.00120237	9.80641	9.84904	10.1711	10.661	10.8267	10.8272	895.412	922.265	1152.92	1619.13	1816.2	1816.78
ILMN_2671671	Snx8	1.77681	0.829291	3.43e-06	0.000326547	10.5924	10.569	10.716	11.509	11.4136	11.4427	1543.89	1519.15	1682.05	2914.36	2727.92	2783.58
ILMN_1227596	Pmvk	1.77664	0.829154	2.18e-05	0.00116692	10.456	10.7741	10.4069	11.2768	11.3981	11.4497	1404.64	1751.18	1357.68	2481.11	2698.74	2796.97
ILMN_2781663	Crmp1	1.77636	0.828921	8.25e-06	0.000584902	10.7817	10.8563	11.0746	11.7202	11.6991	11.78	1760.41	1853.81	2156.72	3373.95	3325	3516.68
ILMN_2790241	Herpud1	1.77415	0.827128	0.000196796	0.00542969	12.0738	12.2999	12.0304	12.9762	13.2768	12.6324	4310.89	5042.35	4183.19	8058.21	9924.74	6349.22
ILMN_1235054	Zcchc14	1.77413	0.827109	6.79e-06	0.00051653	10.0447	10.1258	10.2959	10.9938	10.9133	11.0406	1056.2	1117.29	1257.15	2039.23	1928.59	2106.42
ILMN_1216335	Cttnbp2nl	1.7736	0.826677	1.3e-05	0.000809124	8.32721	8.64426	8.34829	9.30537	9.28841	9.20601	321.174	400.113	325.9	632.698	625.304	590.588
ILMN_1226502	Map6	1.77338	0.826499	3.97e-06	0.000359813	7.12072	7.22209	7.11384	7.95801	7.90805	8.07008	139.171	149.302	138.51	248.657	240.193	268.743
ILMN_2930602	Doc2b	1.77202	0.825399	6.02e-06	0.000479868	9.65893	9.78768	9.91692	10.6432	10.6219	10.5746	808.403	883.864	966.7	1599.33	1575.79	1525.03
ILMN_2639155	Prcp	1.77181	0.825225	5.23e-06	0.000432192	9.26496	9.0866	9.25093	9.94149	10.0722	10.0645	615.222	543.674	609.266	983.301	1076.55	1070.8
ILMN_1238612	Rnf114	1.77054	0.824192	2.82e-05	0.00138427	8.08182	8.51697	8.20277	9.06029	9.06426	9.14958	270.938	366.322	294.631	533.849	535.322	567.933
ILMN_2676726	Cenpl	1.76998	0.823736	4.56e-06	0.000394306	8.00999	8.12294	8.16837	8.85373	8.91417	9.00461	257.779	278.772	287.689	462.635	482.427	513.639
ILMN_2769734	Stard3	1.76832	0.822379	6.57e-06	0.000509255	9.2022	9.14078	9.33866	9.95537	10.0526	10.1408	589.032	564.479	647.467	992.806	1062.05	1128.96
ILMN_2802168	Rsad1	1.76821	0.822291	5.09e-06	0.00042266	9.8351	9.8419	9.89131	10.7191	10.7671	10.549	913.395	917.714	949.685	1685.71	1742.63	1498.17
ILMN_2772288	Disp1	1.76746	0.82168	6.71e-05	0.00253562	7.57657	7.19099	7.21648	8.05285	8.35749	8.03874	190.886	146.118	148.722	265.551	327.986	262.968
ILMN_1250821	2610005L07Rik	1.76629	0.820722	6.86e-06	0.000519412	7.52474	7.42612	7.34545	8.1388	8.2709	8.34876	184.15	171.983	162.63	281.853	308.88	326.008
ILMN_1243523	Igsf9	1.76437	0.819157	2.83e-06	0.000287663	6.7329	6.70109	6.80004	7.57059	7.52912	7.59179	106.367	104.047	111.434	190.097	184.71	192.911
ILMN_1257724	Adamts9	1.76315	0.818154	6.83e-05	0.00256583	7.96727	7.83727	8.30257	8.8799	8.69908	8.98258	250.258	228.693	315.735	471.104	415.609	505.856
ILMN_2627299	Akap9	1.76205	0.817255	1.6e-05	0.000937272	11.0966	11.1603	11.0578	12.03	12.0266	11.7099	2189.87	2288.69	2131.79	4182.15	4172.34	3349.85
ILMN_1245942	Fam117b	1.76169	0.816957	3.64e-06	0.000340163	8.79197	8.84832	8.81235	9.69531	9.66415	9.54405	443.247	460.905	449.553	829.047	811.331	746.528
ILMN_1244135	Arpc5	1.76052	0.816001	1.42e-05	0.000863366	10.8216	10.9044	10.8438	11.5446	11.5975	11.8757	1809.84	1916.73	1837.79	2987.32	3098.71	3757.99
ILMN_2720763	Cmtr2	1.7594	0.815088	5.74e-06	0.000465364	9.22002	9.28975	9.27453	10.0237	10.2092	9.99671	596.353	625.883	619.313	1040.93	1183.79	1021.67
ILMN_1250309	Lonrf1	1.75863	0.814455	9.08e-06	0.000623726	7.64988	7.85558	7.87893	8.50945	8.66667	8.65164	200.837	231.615	235.394	364.417	406.377	402.164
ILMN_2603837	Htatip2	1.75811	0.814022	5.65e-06	0.000462169	8.16938	8.37676	8.20433	9.0266	9.11161	9.05433	287.891	332.396	294.95	521.528	553.18	531.647
ILMN_1252762	Trib3	1.75717	0.813253	0.000159271	0.00469755	6.74608	6.54846	6.41709	7.39714	7.66228	7.09197	107.343	93.6012	85.4546	168.562	202.571	136.425
ILMN_2953700	Smad1	1.75551	0.811888	8.84e-05	0.00308353	11.0242	10.72	10.5846	11.7269	11.6597	11.3779	2082.65	1686.73	1535.66	3389.58	3235.35	2661.33
ILMN_1215524	Tmem44	1.75361	0.810324	3.12e-06	0.000308518	9.71251	9.66069	9.73547	10.5609	10.4743	10.5045	838.991	809.389	852.451	1510.57	1422.58	1452.66
ILMN_3053593	Glipr2	1.75249	0.809409	5.44e-05	0.00217462	8.70747	8.70348	9.06873	9.70349	9.74413	9.4603	418.033	416.878	536.983	833.76	857.58	704.424
ILMN_2705078	Ybx3	1.75048	0.807751	7.14e-06	0.000528618	8.88403	8.86097	8.88259	9.64079	9.58009	9.82997	472.453	464.964	471.984	798.303	765.408	910.157
ILMN_2859528	Rhov	1.74947	0.806914	1.74e-05	0.000992711	7.66119	8.01568	7.89628	8.62921	8.63572	8.72898	202.417	258.798	238.242	395.959	397.75	424.31
ILMN_2836501	Rdh12	1.74812	0.805804	1.01e-05	0.000672974	7.61237	7.55793	7.71811	8.47579	8.53996	8.29008	195.683	188.436	210.564	356.013	372.208	313.013
ILMN_1239716	Farp1	1.74621	0.804229	2.35e-05	0.00121773	9.48627	9.42596	9.67119	10.4649	10.378	10.1532	717.218	687.854	815.301	1413.39	1330.71	1138.7
ILMN_2718314	Sema4g	1.74587	0.80395	0.000107196	0.00352759	8.17845	8.18409	8.56321	9.30638	9.12565	8.90556	289.706	290.841	378.253	633.139	558.592	479.558
ILMN_2846776	Cdkn1a	1.74572	0.803825	1.75e-05	0.000994789	9.18602	9.17843	9.19268	9.77383	10.0967	10.098	582.461	579.406	585.158	875.417	1095.01	1096.01
ILMN_2501919	Ilf3	1.74524	0.803423	0.000109394	0.00358168	7.79508	7.69555	8.23179	8.77883	8.6087	8.74516	222.103	207.296	300.618	439.23	390.371	429.096
ILMN_2731454	Evl	1.74522	0.80341	9.95e-06	0.000668768	11.6276	11.4818	11.3729	12.3855	12.2753	12.2317	3164.12	2859.98	2652.07	5350.72	4957	4809.75
ILMN_1246017	Afap1l1	1.74407	0.80246	1.54e-05	0.00091858	7.08497	7.1789	7.21428	7.77759	8.09643	8.0115	135.765	144.899	148.496	219.427	273.696	258.049
ILMN_1248124	Btg4	1.74322	0.801753	6.49e-05	0.00246971	7.51381	7.55028	7.47105	8.51658	8.40685	8.01696	182.76	187.44	177.423	366.224	339.402	259.028
ILMN_2825574	Tubb2b	1.74302	0.801587	6.56e-06	0.000509255	13.3579	13.3238	13.5238	14.2061	14.1497	14.2545	10498.3	10253.4	11777.9	18900.1	18175	19544.3
ILMN_2933993	Rad9a	1.74226	0.800958	0.00112718	0.0189386	7.19391	7.55906	7.819	8.12814	8.12504	8.72166	146.414	188.583	225.816	279.778	279.178	422.164
ILMN_2472444	Traf4	1.74171	0.800503	6.86e-05	0.00257246	9.183	9.0215	9.47793	10.0512	9.88265	10.1501	581.245	519.686	713.086	1060.96	944.002	1136.31
ILMN_2646631	Nfib	1.7388	0.798092	1.53e-05	0.000912213	10.5808	10.5237	10.6873	11.5541	11.3837	11.2483	1531.57	1472.15	1648.96	3006.92	2672	2432.71
ILMN_2746132	Fnbp1l	1.73832	0.797694	3.68e-06	0.000341142	12.7346	12.7061	12.7366	13.5145	13.5846	13.4714	6815.51	6682.38	6825.07	11702.6	12284.6	11357.5
ILMN_2771559	Osbpl5	1.7376	0.797097	8.94e-06	0.00061676	8.64788	8.43962	8.59852	9.36931	9.26988	9.43812	401.118	347.2	387.626	661.369	617.323	693.679
ILMN_2728431	Cdc42ep4	1.73542	0.795288	1.84e-05	0.00103449	8.96108	8.80025	9.16056	9.74379	9.7534	9.81056	498.371	445.8	572.273	857.382	863.107	897.994
ILMN_2440997	Tnrc6a	1.73485	0.794809	9.97e-06	0.000668799	10.3522	10.4314	10.3365	11.2362	11.2548	11.0136	1307.15	1380.94	1293.03	2412.24	2443.67	2067.42
ILMN_1242221	Ppp1r14b	1.73421	0.794278	3.33e-05	0.00157386	8.78508	8.83683	9.02709	9.55189	9.59763	9.88231	441.137	457.247	521.705	750.597	774.775	943.783
ILMN_3154553	Slc41a3	1.73351	0.793693	5.56e-06	0.000455432	7.41988	7.56637	7.52235	8.24787	8.27491	8.36691	171.24	189.542	183.846	303.987	309.739	330.134
ILMN_2642681	Atf4	1.7332	0.793442	0.000105364	0.00348854	13.1199	13.3706	12.9064	14.0272	14.0245	13.7255	8901.64	10591.3	7677.51	16695.6	16665.1	13545
ILMN_2936380	Sgpl1	1.73158	0.792093	4.47e-05	0.00190992	8.32032	8.6486	8.38958	9.32958	9.34562	9.05957	319.643	401.317	335.363	643.403	650.597	533.585
ILMN_1223697	Cd44	1.7308	0.791436	9.95e-06	0.000668768	7.8735	8.02109	7.89566	8.83245	8.73087	8.60123	234.509	259.769	238.139	455.86	424.868	388.355
ILMN_1235502	2610005L07Rik	1.73071	0.791363	5.01e-06	0.000419159	8.34252	8.36246	8.39647	9.06516	9.20724	9.20315	324.601	329.118	336.969	535.654	591.093	589.419
ILMN_1231901	Rasgef1c	1.73067	0.791333	0.000149358	0.00449076	10.3301	10.5049	10.042	11.0807	11.2898	10.8805	1287.26	1453.11	1054.24	2165.88	2503.56	1885.18
ILMN_2808472	Hcn3	1.73031	0.791032	6.08e-06	0.00048222	9.39805	9.29477	9.39365	10.1937	10.2097	10.0561	674.674	628.065	672.619	1171.14	1184.22	1064.63
ILMN_2955671	Slc38a2	1.72855	0.789565	0.000189911	0.00528801	9.63934	9.55891	9.35921	10.4536	10.4992	9.97328	797.499	754.254	656.753	1402.36	1447.37	1005.21
ILMN_1242999	Avpr1a	1.72463	0.786283	0.000870057	0.0157714	6.93898	7.17919	6.53546	7.59267	7.98708	7.43272	122.699	144.928	92.7616	193.029	253.717	172.772
ILMN_2716389	Smpd3	1.72382	0.785606	1.23e-05	0.000776385	11.596	11.4276	11.3846	12.3709	12.2075	12.1867	3095.69	2754.54	2673.67	5296.73	4729.44	4661.97
ILMN_2834915	Slc22a5	1.72369	0.785502	4.09e-06	0.000363161	9.19404	9.15587	9.17866	9.99716	9.98298	9.90494	585.711	570.415	579.496	1021.98	1011.99	958.704
ILMN_2461582	Zfp862-ps	1.72297	0.7849	4.84e-05	0.00201241	9.43737	9.30286	9.47068	10.3169	10.3126	9.93612	693.315	631.598	709.509	1275.55	1271.74	979.647
ILMN_2790246	Herpud1	1.7228	0.784752	0.00026107	0.00665252	11.6614	11.744	11.397	12.3955	12.6717	12.0895	3239.14	3430.11	2696.74	5387.74	6524.71	4358.23
ILMN_1226662	Dleu7	1.7219	0.784001	0.000388884	0.00888001	8.0488	8.19613	7.66035	8.99206	8.7644	8.50082	264.808	293.279	202.299	509.189	434.859	362.245
ILMN_1240911	Tmem29	1.72103	0.783268	7.14e-06	0.000528618	9.97402	9.9289	9.77277	10.6633	10.7018	10.6605	1005.72	974.76	874.779	1621.67	1665.53	1618.53
ILMN_2681604	Ccdc23	1.7207	0.782997	8.29e-06	0.00058557	10.9291	10.8378	10.9606	11.6063	11.6664	11.8039	1949.8	1830.28	1992.85	3117.7	3250.47	3575.35
ILMN_2680054	Nrep	1.72044	0.782778	6.36e-06	0.000497505	14.2153	14.2514	14.0893	15.0211	14.9272	14.956	19020.3	19503.2	17430.7	33251.3	31155.5	31784.3
ILMN_1234959	Whsc1	1.71885	0.781447	1.67e-05	0.000964598	10.0282	10.0894	9.97179	10.9232	10.8783	10.6322	1044.21	1089.44	1004.17	1941.78	1882.38	1587.11
ILMN_2645780	Osgin1	1.71847	0.781126	6.19e-05	0.00238482	7.24006	7.12031	7.30972	8.01286	8.22935	7.77125	151.174	139.132	158.652	258.293	300.111	218.464
ILMN_2922321	Slc17a6	1.71651	0.779476	6.22e-06	0.00049139	12.2188	12.343	12.3548	13.0695	13.1438	13.0417	4766.66	5195.21	5238.18	8596.17	9050.58	8432.42
ILMN_2705196	Zfp658	1.71438	0.777688	1.78e-05	0.00100763	6.95748	7.13438	7.01731	7.97821	7.72167	7.74236	124.283	140.496	129.545	252.162	211.083	214.133
ILMN_2676012	Mybpc2	1.71283	0.776386	7.49e-06	0.000546684	6.69564	6.86773	6.74308	7.49469	7.53586	7.60506	103.655	116.787	107.12	180.355	185.575	194.693
ILMN_2913326	Mis18a	1.71104	0.774876	5.56e-06	0.000455432	9.8809	9.99522	9.862	10.7054	10.6928	10.6646	942.859	1020.61	930.587	1669.69	1655.19	1623.17
ILMN_1230039	Hyal2	1.71068	0.774573	8.06e-06	0.000574044	9.80611	9.75481	9.9404	10.6646	10.5609	10.5996	895.229	863.956	982.555	1623.17	1510.57	1551.63
ILMN_3099751	Prmt2	1.71065	0.774544	1.16e-05	0.000738575	12.4978	12.54	12.6613	13.279	13.279	13.4648	5783.79	5955.36	6477.98	9939.61	9939.61	11305.9
ILMN_2637839	Iqcf5	1.71056	0.774473	1.58e-05	0.000933204	6.84101	7.02006	6.81804	7.7087	7.75383	7.54	114.643	129.792	112.833	209.194	215.842	186.109
ILMN_2809334	Zfp37	1.71044	0.774365	1.16e-05	0.000738575	9.35931	9.39601	9.27837	10.2578	10.0244	10.0746	656.799	673.724	620.967	1224.31	1041.47	1078.37
ILMN_2681776	Mapk6	1.70954	0.773609	1.82e-05	0.00102518	10.0387	10.3348	10.2886	10.9574	10.9748	11.0508	1051.86	1291.48	1250.79	1988.34	2012.58	2121.39
ILMN_2680872	Fam89b	1.70935	0.773447	1.64e-05	0.000952206	10.2178	10.1158	10.2619	10.8642	10.9203	11.1313	1190.85	1109.58	1227.84	1864.01	1937.96	2243.16
ILMN_3157692	Ankrd35	1.70927	0.773376	0.000471715	0.0102419	7.36941	7.77399	7.92186	8.35513	8.28873	8.74153	165.353	218.879	242.503	327.449	312.72	428.02
ILMN_1237404	Bok	1.7084	0.772648	3.84e-05	0.00172543	7.14007	7.03879	6.99521	7.76395	7.6729	8.05517	141.051	131.488	127.576	217.362	204.067	265.979
ILMN_2798086	Fchsd2	1.70816	0.772442	1.07e-05	0.000704007	10.7589	10.9705	10.9558	11.7147	11.6106	11.6772	1732.77	2006.61	1986.23	3361.17	3127.11	3274.79
ILMN_2600991	Fam117b	1.70595	0.770576	9.36e-06	0.000636687	10.9712	11.0187	10.8178	11.6932	11.7639	11.6623	2007.57	2074.78	1804.99	3311.39	3477.7	3241.27
ILMN_2705131	Bloc1s5	1.70565	0.770325	9.18e-06	0.000628938	10.3137	10.2895	10.4289	11.0206	11.1956	11.1269	1272.69	1251.59	1378.54	2077.47	2345.43	2236.24
ILMN_2608043	Hes6	1.70413	0.769037	2.82e-05	0.00138427	8.81515	8.88611	9.16334	9.69405	9.69405	9.7836	450.427	473.136	573.377	828.326	828.326	881.367
ILMN_2656359	Samd10	1.70409	0.769	2.16e-05	0.00116081	9.23589	9.38495	9.56733	10.1961	10.1043	10.1948	602.948	668.576	758.67	1173.05	1100.78	1172.03
ILMN_1237197	Nrp1	1.70338	0.768402	4.87e-05	0.00201767	10.2789	10.6027	10.4251	11.0246	11.2994	11.288	1242.42	1555.04	1374.9	2083.28	2520.31	2500.45
ILMN_1215203	Frmd4a	1.70311	0.768172	5.04e-06	0.000419879	10.6265	10.6177	10.667	11.4391	11.4221	11.3544	1580.85	1571.2	1625.84	2776.63	2743.99	2618.36
ILMN_2506489	Nav1	1.70298	0.768059	7.4e-06	0.000541096	10.3101	10.3322	10.4442	11.1396	11.1867	11.0644	1269.52	1289.11	1393.26	2256.03	2330.99	2141.42
ILMN_2483811	Ralgps2	1.70192	0.767161	7.19e-06	0.000531331	11.5164	11.6508	11.5462	12.351	12.3886	12.2753	2929.51	3215.39	2990.5	5224.29	5362.2	4957
ILMN_2819558	Bach2	1.70189	0.767136	0.00096744	0.0170048	8.26201	8.67082	8.28969	9.19687	9.52303	8.80403	306.982	407.545	312.928	586.857	735.729	446.968
ILMN_2737704	Gja4	1.70137	0.7667	7.4e-05	0.00272728	7.1687	7.29173	7.61471	8.01568	8.18694	8.17262	143.878	156.686	196	258.798	291.416	288.539
ILMN_2633096	Gstm6	1.70012	0.765639	6.02e-06	0.000479868	7.58401	7.5589	7.63911	8.38158	8.40308	8.29427	191.874	188.562	199.343	333.509	338.517	313.923
ILMN_2820314	Apc2	1.6991	0.764767	0.000491888	0.0105376	8.35074	8.30257	8.95543	9.38189	9.21829	9.30286	326.456	315.735	496.425	667.161	595.639	631.598
ILMN_1247919	Tceanc2	1.69898	0.764666	4.6e-05	0.00194877	8.22082	8.46084	8.51763	8.99807	9.29358	9.20164	298.341	352.343	366.49	511.314	627.545	588.803
ILMN_1242946	Arpc5	1.69869	0.764425	1.76e-05	0.00100091	11.7062	11.7845	11.5703	12.4754	12.3276	12.5513	3341.27	3527.78	3041.01	5694.59	5140.29	6002.41
ILMN_1230893	Farp1	1.69853	0.764287	0.000118298	0.00379636	9.70613	9.63987	10.1355	10.5164	10.6265	10.6315	835.29	797.793	1124.81	1464.68	1580.85	1586.32
ILMN_1232159	Amdhd1	1.698	0.763838	2.49e-05	0.00126871	7.85636	7.74307	7.89871	8.42248	8.73745	8.62973	231.74	214.239	238.643	343.098	426.811	396.103
ILMN_2948014	AA388235	1.69695	0.762941	1.39e-05	0.00084519	7.6107	7.73178	7.71381	8.58096	8.42631	8.33784	195.456	212.567	209.936	382.937	344.01	323.548
ILMN_2650925	Cntnap5b	1.69639	0.762472	0.000667387	0.0131163	7.02477	7.35888	7.10499	7.57582	7.91839	8.28184	130.217	164.151	137.663	190.787	241.921	311.231
ILMN_2879102	Gjb3	1.69545	0.761671	0.000144806	0.00437132	7.37432	7.46582	7.11004	7.83867	8.12349	8.27303	165.917	176.781	138.145	228.916	278.878	309.336
ILMN_2690506	Vac14	1.69517	0.761432	2.23e-05	0.00118333	8.52481	8.44591	8.71091	9.21341	9.41693	9.33558	368.317	348.716	419.031	593.626	683.565	646.083
ILMN_2742912	Gpr176	1.6951	0.761371	1.65e-05	0.000958517	9.73748	9.61953	9.46639	10.385	10.4236	10.2989	853.638	786.624	707.404	1337.22	1373.48	1259.72
ILMN_1213616	Mcm7	1.69491	0.761207	1.39e-05	0.00084519	8.1354	7.95314	8.13389	8.75251	8.93017	8.82337	281.19	247.819	280.895	431.29	487.81	452.999
ILMN_2634083	Cdkn1a	1.6934	0.759927	8.04e-05	0.00288375	10.4508	10.7874	10.7701	11.3353	11.6168	11.336	1399.6	1767.41	1746.37	2583.92	3140.45	2585.16
ILMN_1216409	1500012F01Rik	1.69334	0.759868	1.87e-05	0.00104462	11.1454	10.9861	11.273	11.9569	11.8987	11.8284	2265.1	2028.32	2474.56	3975.5	3818.14	3636.68
ILMN_2488000	Zfp266	1.69319	0.759747	2.52e-05	0.00127559	10.5929	10.5322	10.4768	11.4866	11.1937	11.2008	1544.48	1480.87	1425.01	2869.6	2342.29	2353.83
ILMN_3009243	Dusp2	1.69189	0.758639	0.000321867	0.00772361	7.50476	7.72278	7.92208	8.33815	8.30519	8.78219	181.617	211.246	242.539	323.619	316.309	440.253
ILMN_1244801	Mturn	1.69156	0.758357	4.16e-05	0.00181277	8.56137	8.73336	8.37068	9.2589	9.42974	9.25184	377.772	425.603	330.997	612.641	689.66	609.653
ILMN_2628647	Ddc	1.6913	0.758135	1.1e-05	0.000709656	7.24454	7.26786	7.31786	7.94247	8.15879	8.0034	151.644	154.114	159.55	245.992	285.786	256.605
ILMN_2732394	Slx1b	1.68988	0.756925	6.58e-05	0.00250105	8.40432	8.07809	8.47632	9.00238	9.19127	9.03586	338.807	270.239	356.145	512.845	584.584	524.886
ILMN_2752933	Tec	1.68893	0.756106	0.000235853	0.0061732	6.68064	6.77938	6.2541	7.4041	7.15786	7.42048	102.583	109.849	76.3259	169.378	142.801	171.312
ILMN_2885394	Fsip1	1.68887	0.756061	0.000158216	0.00467942	6.90196	6.66533	6.4411	7.28679	7.36751	7.62228	119.591	101.5	86.889	156.15	165.136	197.031
ILMN_1221750	Mycl	1.68806	0.755364	1.44e-05	0.000868375	10.8241	10.7373	10.9067	11.6036	11.4623	11.6682	1812.94	1707.01	1919.78	3112.03	2821.63	3254.53
ILMN_2424060	Ace	1.68805	0.755355	1.08e-05	0.000704007	7.20317	7.17985	7.13631	7.86685	7.86553	8.05302	147.357	144.994	140.683	233.43	233.217	265.583
ILMN_2809701	Emid1	1.68803	0.755338	0.000541536	0.0113106	7.38194	7.30788	7.63377	8.35432	8.41953	7.81575	166.796	158.449	198.606	327.265	342.398	225.307
ILMN_1213978	Ptpro	1.68787	0.755202	5.25e-05	0.00212529	10.689	10.9291	10.5334	11.5139	11.5364	11.3669	1650.9	1949.8	1482.05	2924.28	2970.3	2641.01
ILMN_2726585	Nfib	1.68747	0.75486	0.00010012	0.00336814	10.718	10.8887	10.861	11.7935	11.6242	11.3146	1684.37	1895.93	1859.87	3549.64	3156.69	2547.02
ILMN_2667384	Slc6a9	1.68708	0.754528	0.00096285	0.0169513	9.67498	10.0069	9.6887	10.6177	10.8741	10.1423	817.444	1028.89	825.256	1571.2	1876.91	1130.18
ILMN_1214521	Plp2	1.68672	0.754218	7.51e-06	0.000546746	7.10518	7.11332	7.22123	7.88254	7.95259	7.86726	137.681	138.46	149.213	235.983	247.724	233.497
ILMN_2761459	Lrsam1	1.68642	0.753966	1.32e-05	0.000817121	9.49058	9.50968	9.65124	10.3883	10.3202	10.2049	719.365	728.952	804.104	1340.24	1278.47	1180.28
ILMN_2752300	4930452B06Rik	1.68594	0.753555	0.000173287	0.00497565	8.29583	8.01103	7.82812	8.72182	8.99869	8.67515	314.264	257.965	227.247	422.21	511.535	408.77
ILMN_2747923	Slc40a1	1.68524	0.752952	0.000448517	0.00984931	7.33317	7.14393	6.87062	8.15731	7.83078	7.61849	161.252	141.429	117.021	285.493	227.667	196.515
ILMN_1256702	S100a10	1.68428	0.752135	2.18e-05	0.00116692	11.0159	10.9976	10.7822	11.772	11.5823	11.6979	2070.67	2044.58	1761.05	3497.15	3066.29	3322.07
ILMN_2509918	Tspan6	1.68424	0.752096	1.24e-05	0.000777319	9.21289	9.00267	9.16573	9.93523	9.8399	9.86246	593.413	512.95	574.328	979.041	916.443	930.884
ILMN_2591469	Rhebl1	1.68349	0.751453	3.2e-05	0.00152498	8.87419	8.90156	8.74763	9.57827	9.76575	9.43372	469.243	478.229	429.833	764.448	870.527	691.566
ILMN_1231601	Slc22a15	1.6832	0.751209	1.57e-05	0.000929439	7.40671	7.38101	7.46342	8.31745	8.07218	8.11514	169.685	166.689	176.487	319.009	269.133	277.268
ILMN_2687727	Mesp1	1.68293	0.750973	0.000278454	0.00699039	6.84772	6.3284	6.55926	7.2197	7.21832	7.55028	115.178	80.3599	94.3049	149.055	148.912	187.44
ILMN_2678127	Rnf144a	1.68233	0.750461	1.74e-05	0.00099411	9.86976	9.73116	9.68676	10.5762	10.5752	10.3877	935.607	849.904	824.145	1526.68	1525.61	1339.7
ILMN_1229454	Cuedc1	1.68217	0.750324	1.39e-05	0.00084519	8.38616	8.33237	8.31971	8.96862	9.21364	9.10695	334.569	322.324	319.508	500.983	593.721	551.396
ILMN_2597481	Rala	1.68063	0.749001	3.58e-05	0.0016525	8.96822	8.94031	8.85373	9.47565	9.6987	9.83492	500.844	491.248	462.635	711.958	830.996	913.282
ILMN_1249637	Peg13	1.67886	0.747482	6.35e-06	0.000497329	10.2794	10.3556	10.3023	11.0618	11.0834	11.0345	1242.78	1310.26	1262.68	2137.6	2169.94	2097.57
ILMN_1259684	Exog	1.67743	0.746254	9.18e-06	0.000628938	9.8804	9.70774	9.80334	10.5633	10.5213	10.5456	942.531	836.218	893.512	1513.1	1469.7	1494.69
ILMN_2780125	Rasgef1c	1.67736	0.746194	4.03e-05	0.00177542	8.66054	8.80659	8.47546	9.35426	9.31446	9.51245	404.653	447.762	355.933	654.506	636.695	730.353
ILMN_1236892	Znrf2	1.67724	0.746085	2.07e-05	0.00112447	10.8047	10.9174	10.9309	11.5274	11.5793	11.7845	1788.75	1934	1952.23	2951.79	3060.07	3527.78
ILMN_1260450	Ddc	1.67687	0.745768	0.000265168	0.00673123	7.19835	7.65839	7.71864	8.26634	8.40999	8.13635	146.866	202.024	210.641	307.906	340.141	281.375
ILMN_2712280	Ormdl3	1.67576	0.744818	1.69e-05	0.000975576	11.5242	11.4356	11.6876	12.2388	12.338	12.305	2945.21	2769.87	3298.44	4833.34	5177.26	5060.28
ILMN_2870487	Cpne2	1.67272	0.742194	2.29e-05	0.00120259	9.49159	9.70468	9.73682	10.2923	10.4381	10.4293	719.867	834.448	853.248	1253.97	1387.34	1378.88
ILMN_3133532	Bpifb1	1.67246	0.741969	4e-05	0.0017701	7.27314	7.4106	7.47304	8.21024	8.23279	7.93967	154.68	170.142	177.668	296.161	300.826	245.515
ILMN_2841328	Vac14	1.67223	0.741772	9.75e-05	0.00330782	7.28262	7.35261	7.24071	7.98357	7.82099	8.2967	155.7	163.439	151.242	253.102	226.127	314.453
ILMN_1217023	Asxl3	1.67163	0.741254	0.000622672	0.0124482	8.38516	8.57134	8.33465	9.41066	9.33539	8.76887	334.338	380.392	322.835	680.599	645.999	436.207
ILMN_2627300	Akap9	1.67096	0.740678	2.27e-05	0.00119979	11.1673	11.1466	11.1657	12.0055	11.9724	11.7239	2299.81	2267.12	2297.3	4111.53	4018.35	3382.47
ILMN_1257515	Mcrs1	1.66967	0.739566	4.91e-05	0.00202867	10.7967	10.4351	10.671	11.4034	11.2748	11.4433	1778.85	1384.44	1630.36	2708.74	2477.78	2784.59
ILMN_1216953	Prmt2	1.6692	0.739158	1.24e-05	0.000777319	12.5546	12.6423	12.7526	13.403	13.3411	13.4229	6016.18	6392.97	6901.11	10832.1	10376.7	10982.4
ILMN_1232716	Cyp1b1	1.66839	0.738456	8.64e-05	0.00302482	7.14714	6.73222	6.73898	7.63056	7.60605	7.5971	141.744	106.317	106.815	198.165	194.827	193.622
ILMN_2469294	Bicd2	1.66785	0.737987	1.16e-05	0.000738575	10.8021	10.8071	10.8251	11.5654	11.6405	11.4423	1785.48	1791.66	1814.17	3030.57	3192.62	2782.82
ILMN_1238571	Cdk20	1.6662	0.736566	0.000521782	0.0110139	7.52512	7.30361	7.74307	8.00885	8.21074	8.56191	184.199	157.981	214.239	257.575	296.263	377.913
ILMN_2688075	Cyp51	1.66506	0.735573	3.33e-05	0.00157386	11.6386	11.7445	11.4516	12.2511	12.4388	12.3515	3188.26	3431.3	2800.76	4874.79	5552	5226.03
ILMN_2605041	Nkain1	1.66483	0.735374	1.59e-05	0.000936433	8.12294	8.29456	8.35923	8.97059	9.00691	9.00535	278.772	313.988	328.382	501.67	514.459	513.903
ILMN_2749747	Haus8	1.66342	0.734156	4.33e-05	0.00186261	8.74281	8.85499	9.08684	9.54101	9.68161	9.66449	428.4	463.038	543.766	744.954	821.21	811.525
ILMN_2509273	Tmem120a	1.66328	0.734031	3.46e-05	0.00162023	9.84298	9.55806	9.77103	10.3603	10.5538	10.4601	918.403	753.812	873.72	1314.5	1503.13	1408.67
ILMN_2630884	Aplf	1.66319	0.733949	3.08e-05	0.0014736	8.64894	8.89779	8.81965	9.64303	9.50181	9.42339	401.413	476.981	451.834	799.543	724.986	686.628
ILMN_2728985	Fbln1	1.66296	0.733754	6.72e-05	0.00253917	7.22865	6.97771	7.30237	7.98789	7.74429	7.9778	149.982	126.037	157.845	253.859	214.419	252.092
ILMN_2944272	C2cd2	1.66262	0.733458	2.41e-05	0.00124315	8.35476	8.11129	8.2144	8.9795	9.03999	8.86134	327.365	276.53	297.018	504.776	526.392	465.081
ILMN_1233779	Epb4.1l4a	1.66195	0.732873	1.32e-05	0.000817121	7.48038	7.62968	7.52223	8.28395	8.20051	8.34646	178.574	198.045	183.831	311.686	294.17	325.488
ILMN_3082808	Armcx6	1.66187	0.732806	0.000123515	0.00392482	6.93489	7.21169	7.44183	7.90879	7.90568	7.97235	122.351	148.229	173.866	240.316	239.799	251.14
ILMN_1244279	Trib3	1.66057	0.731681	0.00143663	0.0223777	6.70454	6.95748	6.27228	7.49405	7.55181	7.08349	104.296	124.283	77.2938	180.274	187.638	135.626
ILMN_1237573	Rasa1	1.6595	0.730749	2.08e-05	0.00112574	10.9725	10.9637	10.84	11.7856	11.6284	11.5545	2009.39	1997.05	1833.06	3530.24	3165.99	3007.8
ILMN_2668706	Slc39a11	1.65899	0.730305	1.41e-05	0.000858396	10.182	10.2097	10.2327	10.8488	10.9109	11.0557	1161.72	1184.22	1203.24	1844.26	1925.31	2128.59
ILMN_2888539	Zbed5	1.65897	0.730289	6.01e-05	0.0023428	7.77514	7.8798	7.67939	8.57695	8.64801	8.30024	219.054	235.536	204.988	381.872	401.153	315.226
ILMN_2687403	Fcgr3	1.65846	0.729845	4.61e-05	0.00194877	8.16695	8.41144	8.07673	9.04287	8.88829	8.91349	287.406	340.484	269.983	527.443	473.853	482.199
ILMN_2576590	Map1b	1.65808	0.729516	1.66e-05	0.000960529	13.2382	13.338	13.1663	14.0685	13.9635	13.899	9662.56	10354.9	9192.79	17180.9	15975.1	15276.2
ILMN_3158500	Hs6st1	1.65649	0.728125	1.61e-05	0.000940219	10.7433	10.834	10.6458	11.5267	11.3913	11.4895	1714.18	1825.39	1602.18	2950.43	2686.04	2875.32
ILMN_3123473	Aldh18a1	1.65582	0.727543	0.000133059	0.00412676	9.17112	9.183	9.11684	10.0518	10.0108	9.59107	576.479	581.245	555.19	1061.4	1031.67	771.258
ILMN_2946901	Slc25a38	1.65531	0.727102	3.22e-05	0.00153682	9.39972	9.15298	9.12876	10.0303	9.88615	9.94634	675.456	569.275	559.795	1045.71	946.3	986.612
ILMN_1248132	Stmn1	1.65503	0.726859	2.96e-05	0.00142423	11.6957	11.6463	11.7634	12.3937	12.2999	12.5924	3317	3205.38	3476.52	5381.02	5042.35	6175.78
ILMN_2671572	Smad1	1.65495	0.72679	0.000190008	0.00528801	10.8616	10.7589	10.5118	11.5134	11.6036	11.1956	1860.67	1732.77	1460.08	2923.31	3112.03	2345.43
ILMN_3147112	Mapk6	1.65358	0.725597	1.65e-05	0.000959433	9.95404	10.0765	9.86237	10.6577	10.6687	10.7433	991.893	1079.78	930.83	1615.46	1627.78	1714.18
ILMN_1256795	Eif2s2	1.65326	0.725317	1.31e-05	0.000816347	11.8304	11.9817	11.8183	12.5858	12.6414	12.5791	3641.67	4044.27	3611.32	6147.43	6389.23	6119.14
ILMN_2615015	Pygl	1.65281	0.724924	0.00180752	0.0263851	8.06852	8.55353	8.62387	9.07749	8.85047	9.49272	268.451	375.724	394.497	540.253	461.591	720.434
ILMN_2515081	Trim59	1.65261	0.724747	0.00376105	0.0441202	7.0689	6.54957	7.10009	7.95576	7.76622	7.17082	134.261	93.6736	137.196	248.269	217.703	144.09
ILMN_2599891	BC089491	1.65239	0.724557	3.54e-05	0.00164004	6.55091	6.66936	6.78947	7.32403	7.53523	7.32416	93.7608	101.783	110.62	160.233	185.494	160.248
ILMN_1246285	Shisa2	1.65237	0.724537	4.16e-05	0.00181277	7.50825	7.53207	7.76157	8.26335	8.45809	8.25407	182.058	185.089	217.003	307.266	351.674	305.298
ILMN_2453086	Txnrd3	1.65124	0.723549	5.81e-05	0.00228956	7.97096	8.16793	7.9405	8.67773	8.93305	8.63925	250.898	287.602	245.657	409.504	488.783	398.725
ILMN_1247490	Arhgap23	1.64949	0.722024	2.39e-05	0.00123122	9.47581	9.57327	9.47126	10.2214	10.3613	10.1037	712.039	761.799	709.796	1193.84	1315.41	1100.33
ILMN_3131478	Bcat1	1.64914	0.721711	4.09e-05	0.00179721	10.9513	11.1706	10.9783	11.7924	11.8639	11.6089	1979.97	2305.06	2017.37	3547.16	3727.32	3123.34
ILMN_2720813	Epb4.1	1.64857	0.721219	2.51e-05	0.00127295	6.49947	6.66392	6.5921	7.36526	7.1704	7.3835	90.4765	101.4	96.476	164.878	144.047	166.976
ILMN_2784230	St8sia4	1.64801	0.720721	0.000131192	0.0040812	10.2551	9.95925	10.2246	10.8695	10.6742	11.0573	1222.06	995.48	1196.47	1870.92	1634.02	2131.03
ILMN_1241756	Nfib	1.64742	0.72021	2.02e-05	0.0011039	11.3535	11.2598	11.4589	12.1344	12.1113	11.9872	2616.73	2452.13	2814.96	4495.97	4424.47	4059.79
ILMN_1240994	Esyt1	1.64549	0.718517	0.000274114	0.00691836	6.45137	6.80031	6.50475	7.25393	7.55563	7.10242	87.5097	111.454	90.8084	152.634	188.136	137.417
ILMN_2555803	Slx1b	1.64545	0.71848	7.01e-05	0.00261208	7.32243	7.22777	7.27373	7.82775	7.92995	8.22169	160.056	149.891	154.743	227.189	243.866	298.52
ILMN_1251071	Ypel5	1.64497	0.718064	2.21e-05	0.00117582	11.1313	11.1652	11.3288	11.8757	12.0173	11.8864	2243.16	2296.42	2572.2	3757.99	4145.43	3785.88
ILMN_2721980	AW551984	1.64459	0.717729	0.000152214	0.00455099	7.64907	7.75525	7.85171	8.36534	8.30189	8.74197	200.723	216.054	230.994	329.776	315.587	428.15
ILMN_2522750	Trio	1.6443	0.717476	1.77e-05	0.0010026	11.6194	11.6352	11.6725	12.3559	12.4725	12.2511	3146.23	3180.83	3264.26	5242.11	5683.27	4874.79
ILMN_1228475	Ulk1	1.64422	0.717407	3.51e-05	0.00163042	9.93087	9.93853	10.1756	10.8272	10.6573	10.7127	976.09	981.284	1156.53	1816.78	1615.02	1678.21
ILMN_2667144	Exog	1.64365	0.716902	4.6e-05	0.00194877	8.13389	8.25259	7.93116	8.85304	8.73127	8.88403	280.895	304.983	244.072	462.413	424.987	472.453
ILMN_1221820	Faim3	1.64295	0.71629	4.23e-05	0.00183192	7.28871	7.0055	7.18564	7.83727	7.99111	7.80034	156.358	128.489	145.577	228.693	254.427	222.913
ILMN_3051608	Dram2	1.64257	0.715958	2.58e-05	0.00129422	10.0848	10.06	9.83265	10.6792	10.724	10.7221	1085.99	1067.47	911.849	1639.69	1691.38	1689.19
ILMN_1237868	Cd24a	1.64213	0.715572	0.000899859	0.0161436	7.51619	7.11635	7.26223	7.7905	7.86876	8.38223	183.062	138.751	153.515	221.398	233.74	333.66
ILMN_1248776	Ankrd35	1.64144	0.714966	7.62e-05	0.0027757	6.70259	6.87952	6.98757	7.39754	7.61716	7.69987	104.155	117.745	126.902	168.61	196.333	207.918
ILMN_2421179	Rhobtb1	1.64079	0.714387	0.000238252	0.00623127	9.04831	9.30421	8.82358	9.78484	9.92008	9.61433	529.435	632.186	453.065	882.127	968.815	783.795
ILMN_2750011	Galnt10	1.6403	0.713957	0.000132713	0.00411882	8.24671	7.84668	8.11957	8.86985	8.62506	8.85992	303.744	230.19	278.121	467.834	394.824	464.623
ILMN_2775742	Shd	1.64019	0.71386	3.62e-05	0.00166526	9.01747	9.10436	9.09217	9.89828	9.60712	9.85019	518.239	550.408	545.779	954.285	779.885	923.002
ILMN_2637094	Pcsk6	1.64011	0.713792	3.89e-05	0.00173626	7.51126	7.57827	7.59523	8.24814	8.44901	8.12898	182.437	191.111	193.372	304.045	349.467	279.941
ILMN_2449120	Sept11	1.63945	0.713216	1.33e-05	0.000821103	12.114	12.1319	12.0696	12.8537	12.8708	12.7306	4432.76	4488.14	4298.45	7401.99	7490.42	6796.67
ILMN_2527490	Dfnb59	1.63929	0.713075	2.84e-05	0.00139375	7.15249	6.97755	7.20948	7.8996	7.73918	7.83996	142.271	126.024	148.003	238.791	213.661	229.121
ILMN_2885277	Nnmt	1.63813	0.712054	1.92e-05	0.00106079	10.3109	10.3471	10.2582	11.0159	11.1241	10.9125	1270.25	1302.57	1224.71	2070.67	2231.89	1927.48
ILMN_1235657	Rnase4	1.63806	0.71199	4.32e-05	0.0018573	7.54581	7.33739	7.53817	8.09561	8.13127	8.33045	186.859	161.724	185.872	273.541	280.386	321.895
ILMN_1242622	Crem	1.63748	0.711474	4.44e-05	0.00190359	7.75944	7.97798	7.95542	8.4684	8.64452	8.71434	216.683	252.122	248.21	354.195	400.183	420.028
ILMN_1214944	Aim1l	1.63626	0.710406	1.54e-05	0.00091858	7.76315	7.82743	7.89917	8.47387	8.60267	8.54444	217.241	227.14	238.719	355.54	388.741	373.364
ILMN_3158633	Wash	1.63572	0.70993	9.3e-05	0.00319668	8.08097	7.87781	7.84217	8.69478	8.44381	8.79214	270.778	235.21	229.471	414.37	348.209	443.302
ILMN_1226546	Iffo2	1.6357	0.709907	1.44e-05	0.000868375	9.56688	9.65508	9.6033	10.348	10.3732	10.2338	758.434	806.248	777.826	1303.31	1326.31	1204.17
ILMN_1219162	Zswim6	1.63534	0.709587	2.2e-05	0.00117243	10.514	10.4492	10.316	11.1401	11.0637	11.2042	1462.27	1398.01	1274.77	2256.84	2140.39	2359.37
ILMN_2615026	Nol4l	1.63531	0.709561	1.76e-05	0.00100091	9.35028	9.38329	9.50045	10.0451	10.1807	10.1369	652.703	667.807	724.303	1056.51	1160.64	1125.93
ILMN_1228386	Zfp558	1.6348	0.709112	1.04e-05	0.000688979	6.72285	6.64816	6.67133	7.3662	7.40055	7.40292	105.628	100.299	101.922	164.986	168.962	169.24
ILMN_1249360	Hnf1b	1.63454	0.708887	0.000156957	0.00464923	6.7299	6.56041	6.65048	7.27287	7.62545	7.16913	106.145	94.3803	100.46	154.651	197.465	143.921
ILMN_2476267	H2-D1	1.63441	0.708767	0.00015699	0.00464923	9.54952	9.83265	9.45067	10.1616	10.4782	10.3193	749.36	911.849	699.736	1145.4	1426.47	1277.63
ILMN_2844370	Ilvbl	1.63405	0.708449	2.37e-05	0.00122722	9.12032	8.95476	8.86902	9.69507	9.68764	9.68676	556.533	496.195	467.565	828.908	824.649	824.145
ILMN_2626345	Nsg1	1.63391	0.708328	2.44e-05	0.00124821	10.0756	9.95847	10.0687	10.8303	10.6167	10.7808	1079.1	994.942	1073.92	1820.7	1570.15	1759.3
ILMN_2735350	Gdf15	1.63334	0.707827	0.000393663	0.00896202	8.00885	8.40954	8.02503	8.6807	9.09839	8.78781	257.575	340.035	260.481	410.348	548.135	441.972
ILMN_2729364	Glra2	1.63141	0.706117	0.000186641	0.005246	10.8153	10.7356	10.7697	11.3124	11.3476	11.7789	1801.86	1705.02	1745.8	2543.16	2605.88	3514.01
ILMN_2649654	Mrm1	1.63068	0.705469	3.28e-05	0.00155895	9.77728	9.60592	9.77971	10.4149	10.5422	10.3222	877.513	779.238	878.996	1365.16	1491.18	1280.26
ILMN_2600565	Maged2	1.63063	0.705433	7.69e-05	0.00279458	11.6238	11.4326	11.706	12.2823	12.1484	12.4479	3155.89	2764.02	3340.92	4981.32	4539.92	5587.35
ILMN_2883414	Cenpl	1.63017	0.705021	5e-05	0.00204609	7.9755	7.93608	8.26001	8.76769	8.7691	8.74986	251.689	244.905	306.557	435.851	436.278	430.496
ILMN_2744138	Cttnbp2nl	1.6301	0.704961	1.41e-05	0.000855165	8.27921	8.28446	8.27065	8.94822	9.07112	8.92987	310.664	311.795	308.827	493.949	537.873	487.705
ILMN_2662595	Mpp3	1.63003	0.704895	4.91e-05	0.00202867	10.3117	10.1085	10.4297	10.9644	10.9364	11.0639	1270.97	1104	1379.29	1998.06	1959.66	2140.69
ILMN_1235403	Sdr16c5	1.63	0.704875	0.00376493	0.0441543	6.29863	6.21047	6.45207	6.70608	6.7926	7.57711	78.7186	74.052	87.552	104.407	110.86	190.958
ILMN_2480963	Mmp24	1.62932	0.704274	3.97e-05	0.00176002	12.4029	12.4816	12.29	13.1994	13.1363	12.9516	5415.72	5719.07	5007.78	9406.39	9003.62	7921.52
ILMN_1216368	B3gnt5	1.62813	0.703213	0.000284036	0.0070551	8.15979	8.07564	8.32405	8.92372	8.61536	9.13004	285.983	269.78	320.472	485.632	392.176	560.292
ILMN_1256292	Ilvbl	1.62698	0.702194	1.82e-05	0.00102191	9.94108	10.0465	10.101	10.7011	10.7967	10.6972	983.022	1057.51	1098.22	1664.77	1778.85	1660.31
ILMN_1250688	Fat1	1.62641	0.70169	7.56e-05	0.00276251	9.07033	9.14526	9.43812	9.86585	9.97022	9.92273	537.58	566.237	693.679	933.074	1003.08	970.596
ILMN_2481902	Plxnc1	1.62596	0.701291	3.93e-05	0.00174905	9.45384	9.60691	9.66031	10.3111	10.368	10.1458	701.276	779.773	809.175	1270.43	1321.53	1132.93
ILMN_1232458	C1qtnf2	1.62487	0.700329	0.000151554	0.00453867	6.97613	6.7742	6.99356	7.81968	7.62953	7.39568	125.9	109.456	127.43	225.921	198.024	168.392
ILMN_2477870	Vit	1.62367	0.699262	0.00218569	0.0302662	6.94146	6.78156	7.30206	7.47233	7.54206	8.10848	122.91	110.015	157.812	177.58	186.374	275.992
ILMN_2735184	Col18a1	1.623	0.698664	4e-05	0.0017701	8.60329	8.65321	8.79917	9.48968	9.40659	9.25539	388.909	402.602	445.465	718.915	678.68	611.154
ILMN_2881019	Sh3kbp1	1.62288	0.698556	1.8e-05	0.00101756	9.88545	9.97482	10.0565	10.6467	10.7152	10.6505	945.842	1006.28	1064.87	1603.2	1681.07	1607.39
ILMN_2835683	Gm8909	1.62288	0.698553	0.000288559	0.0071397	7.64925	7.90293	7.36504	8.4118	8.22953	8.37154	200.749	239.342	164.854	340.569	300.148	331.196
ILMN_2862875	Klhl23	1.62233	0.69807	0.000143519	0.00435132	8.00324	7.82663	8.26201	8.6165	8.78893	8.78065	256.575	227.013	306.982	392.487	442.316	439.784
ILMN_2705128	Bloc1s5	1.62192	0.697702	1.91e-05	0.00105936	10.9708	11.013	11.1423	11.7853	11.7262	11.7075	2006.92	2066.47	2260.3	3529.74	3388.04	3344.43
ILMN_2619408	Atf3	1.62165	0.69746	2.43e-05	0.00124642	6.62679	6.67894	6.49512	7.26964	7.37819	7.24541	98.8244	102.462	90.2042	154.305	166.363	151.735
ILMN_1227951	Gcnt2	1.62149	0.697323	0.000129023	0.00403195	8.20229	8.32647	8.16901	9.03722	9.07216	8.68036	294.534	321.01	287.818	525.381	538.261	410.25
ILMN_2604282	Sfrp1	1.62053	0.696463	0.000527477	0.011104	7.56692	7.81325	8.08097	8.31148	8.52952	8.70953	189.614	224.917	270.778	317.69	369.523	418.629
ILMN_1217372	Tpmt	1.62034	0.696301	4.63e-05	0.00195487	8.47579	8.57787	8.29008	9.2236	9.13615	9.07289	356.013	382.117	313.013	597.835	562.67	538.532
ILMN_1214765	Xpr1	1.61959	0.695629	2.64e-05	0.00131612	11.4041	11.5389	11.6304	12.1683	12.2344	12.2576	2710	2975.47	3170.38	4602.95	4818.64	4896.56
ILMN_2826826	Rtbdn	1.61917	0.695255	3.05e-05	0.00146261	8.48278	8.53342	8.71796	9.29375	9.30999	9.21619	357.744	370.524	421.083	627.619	634.728	594.773
ILMN_2519110	H13	1.6188	0.694921	0.000643593	0.0127079	8.74153	9.05741	9.03709	9.35367	9.63661	9.93051	428.02	532.785	525.333	654.239	795.995	975.844
ILMN_1237964	Sh3yl1	1.61862	0.694765	0.000111753	0.00363528	9.99074	10.2758	9.89073	10.7576	10.8357	10.6482	1017.45	1239.7	949.303	1731.2	1827.61	1604.86
ILMN_1243179	Sec24d	1.61806	0.694262	6.96e-05	0.00260282	7.51596	7.56049	7.33192	8.0599	8.33075	8.1005	183.032	188.77	161.112	266.852	321.963	274.468
ILMN_2542320	2410018L13Rik	1.61665	0.693008	0.000871628	0.0157746	7.98859	8.28343	7.78788	8.45574	8.71042	8.97277	253.984	311.574	220.996	351.099	418.887	502.427
ILMN_1220124	Gpr156	1.61655	0.692919	0.000172234	0.00495483	7.10434	6.93097	7.31582	7.98542	7.69171	7.75275	137.6	122.019	159.324	253.425	206.745	215.681
ILMN_2739156	Hs6st1	1.61631	0.692705	2.33e-05	0.00121381	9.16658	9.07455	9.21755	9.77728	9.93714	9.82237	574.665	539.154	595.331	877.513	980.344	905.375
ILMN_2444375	Syce3	1.61535	0.691843	2.94e-05	0.00142042	7.04745	7.27059	7.19017	7.87753	7.91017	7.79602	132.28	154.407	146.034	235.166	240.547	222.248
ILMN_1218310	Piga	1.61481	0.691369	0.000173809	0.00498747	8.46616	8.49625	8.14424	8.94425	9.0056	9.2309	353.646	361.098	282.918	492.593	513.993	600.866
ILMN_2789047	Ska2	1.61373	0.690398	9.89e-05	0.00334539	8.1008	8.02306	8.01793	8.60616	8.97299	8.63385	274.527	260.126	259.202	389.684	502.504	397.234
ILMN_2699531	Rgs10	1.61286	0.689625	2.63e-05	0.00131124	11.0465	11.0606	10.9109	11.7836	11.6226	11.6808	2115.02	2135.93	1925.31	3525.35	3153.09	3282.89
ILMN_2845849	Xpr1	1.61238	0.689189	3.59e-05	0.00165487	10.9203	10.7951	11.008	11.6445	11.4933	11.6531	1937.96	1776.79	2059.41	3201.47	2882.93	3220.62
ILMN_2717439	Pip4k2a	1.61017	0.687213	2.42e-05	0.00124317	11.1992	11.2151	11.3794	11.9545	11.9872	11.9136	2351.22	2377.28	2664.03	3968.86	4059.79	3857.97
ILMN_2694110	1700016K19Rik	1.6091	0.686252	8.91e-05	0.00310214	7.23075	6.88402	6.89124	7.71289	7.67679	7.67508	150.2	118.113	118.705	209.802	204.619	204.376
ILMN_2557319	Arhgef15	1.60839	0.685618	0.000926051	0.01647	6.38639	6.7139	6.57943	7.32872	7.51313	6.89473	83.6557	104.975	95.6324	160.755	182.674	118.993
ILMN_1232341	A730008H23Rik	1.60825	0.685493	2.62e-05	0.00130942	7.41862	7.4305	7.27416	8.01793	8.13982	8.02201	171.09	172.505	154.79	259.202	282.052	259.935
ILMN_2654276	R3hcc1	1.60819	0.685433	2.03e-05	0.00110676	10.342	10.4079	10.4609	11.0387	11.162	11.0663	1297.89	1358.59	1409.39	2103.75	2291.32	2144.29
ILMN_2534125	Hbq1b	1.60761	0.684916	0.00157734	0.0238955	7.28576	7.64496	7.60193	7.79602	8.36691	8.42446	156.038	200.153	194.271	222.248	330.134	343.571
ILMN_3108203	Fam89b	1.60754	0.684851	0.000142152	0.00432799	8.73576	8.62255	8.83864	9.18516	9.54474	9.52161	426.312	394.137	457.82	582.115	746.883	735.003
ILMN_1227540	Phf10	1.60734	0.684677	0.000205783	0.00560747	10.7069	10.9617	10.7152	11.3733	11.7175	11.347	1671.49	1994.29	1681.07	2652.77	3367.55	2604.89
ILMN_2665490	Litaf	1.6069	0.684285	0.0001523	0.00455099	8.31773	8.05889	8.51367	8.99742	9.0153	8.93042	319.069	266.666	365.485	511.086	517.458	487.891
ILMN_1244675	Crmp1	1.60666	0.684066	3.73e-05	0.00169154	12.3482	12.1702	12.3975	13.0582	12.9222	12.9877	5213.94	4609.01	5395.3	8529.52	7761.79	8122.23
ILMN_2681936	Purg	1.60638	0.683813	3.45e-05	0.00161877	7.15057	7.37765	7.27789	8.00562	7.973	7.87893	142.081	166.3	155.19	257	251.253	235.394
ILMN_1220132	Ybey	1.60539	0.682928	5.27e-05	0.00213103	7.60704	7.84189	7.62493	8.26894	8.40241	8.4513	194.961	229.427	197.394	308.459	338.36	350.021
ILMN_2634905	Fbp2	1.60513	0.68269	2.43e-05	0.00124642	6.94798	6.95794	6.94505	7.73304	7.53084	7.63517	123.467	124.322	123.216	212.753	184.93	198.799
ILMN_1214866	Eml1	1.6048	0.682395	4.78e-05	0.00199985	11.0467	11.1038	11.16	11.9045	11.8264	11.6269	2115.42	2200.81	2288.23	3833.54	3631.68	3162.53
ILMN_1238310	Gm1673	1.60409	0.681758	8.09e-05	0.00288884	12.0704	12.3032	12.1885	12.7004	12.9239	12.983	4300.75	5053.83	4667.82	6655.93	7771.11	8096.09
ILMN_2651698	Fam219b	1.60397	0.681652	0.000216074	0.00581347	8.58872	8.68584	8.59653	9.08792	9.25371	9.57442	385.002	411.812	387.091	544.171	610.443	762.407
ILMN_3001135	9930104L06Rik	1.60396	0.681638	0.000100719	0.0033858	7.47753	7.31929	7.35471	8.27578	7.99657	7.92409	178.222	159.708	163.677	309.925	255.392	242.879
ILMN_1226268	Fkbp1b	1.60386	0.681544	3.51e-05	0.00163222	9.75558	9.81233	9.59477	10.4782	10.3635	10.3656	864.416	899.093	773.241	1426.47	1317.38	1319.36
ILMN_3049465	D830030K20Rik	1.60217	0.680031	1.89e-05	0.00104991	8.91794	8.9885	9.04894	9.6424	9.65286	9.70021	483.689	507.933	529.666	799.191	805.006	831.87
ILMN_2637930	Tchp	1.60192	0.679801	0.000200864	0.00552235	8.26085	8.33728	8.56747	9.2765	8.90972	9.01878	306.735	323.422	379.372	620.16	480.942	518.708
ILMN_2500370	Map4k4	1.60036	0.678398	4.71e-05	0.001978	11.9418	11.9314	12.1712	12.6238	12.7442	12.7117	3934.17	3905.83	4612.09	6311.75	6860.9	6707.93
ILMN_1220697	Notch4	1.59978	0.67787	6.3e-05	0.00241359	8.29946	8.38553	8.39928	8.89455	9.01223	9.21109	315.054	334.423	337.624	475.913	516.359	592.672
ILMN_2901765	Wnt6	1.59941	0.67754	0.000303437	0.00739103	6.52938	6.84958	6.70331	7.22337	7.26693	7.62458	92.3719	115.326	104.207	149.435	154.015	197.346
ILMN_3100456	Med22	1.59923	0.677377	0.000238346	0.00623127	9.64513	9.39398	9.89548	10.2752	10.3787	10.3129	800.705	672.775	952.436	1239.17	1331.33	1272.02
ILMN_2463033	1500009L16Rik	1.59918	0.677333	0.000104704	0.00347535	10.4651	10.4161	10.104	11.022	11.0465	10.9488	1413.58	1366.32	1100.57	2079.51	2115.02	1976.55
ILMN_1226997	Rassf2	1.59872	0.676914	2.23e-05	0.00118333	8.40543	8.56191	8.50577	9.14209	9.15723	9.20454	339.068	377.913	363.49	564.993	570.953	589.987
ILMN_2995794	Itprip	1.59841	0.676641	0.0022485	0.0308341	7.03167	7.34411	7.03993	7.68742	8.24508	7.51313	130.841	162.479	131.592	206.131	303.401	182.674
ILMN_2734212	Cd1d1	1.59832	0.676556	0.00240456	0.0323121	7.11419	7.01977	6.90528	7.42872	7.47248	8.16769	138.543	129.766	119.866	172.293	177.6	287.554
ILMN_2834916	Slc22a5	1.59814	0.676394	0.000102775	0.00343681	8.38725	8.19716	8.01069	8.79629	8.92213	8.90587	334.823	293.489	257.903	444.577	485.098	479.659
ILMN_2756474	Amz1	1.59737	0.675699	4.99e-05	0.00204472	7.53422	7.61925	7.43366	8.07503	8.30791	8.23128	185.364	196.617	172.884	269.666	316.906	300.513
ILMN_1233726	Rtkn2	1.59726	0.6756	2.74e-05	0.00135403	8.22771	8.21189	8.38349	8.97121	8.97655	8.90212	299.769	296.5	333.951	501.885	503.746	478.416
ILMN_1252526	Zswim3	1.59717	0.675521	0.000129324	0.00403858	8.69184	8.85216	8.49307	9.3418	9.47751	9.24432	413.527	462.133	360.303	648.877	712.877	606.482
ILMN_2655595	Crcp	1.59715	0.675504	4.61e-05	0.00194877	11.239	11.2666	11.2918	11.7882	11.9661	12.0696	2417.05	2463.61	2507.1	3536.77	4000.84	4298.45
ILMN_1214482	2700081O15Rik	1.59621	0.674655	0.000362094	0.00840388	7.78299	7.8608	7.92303	8.31335	8.4406	8.83683	220.248	232.454	242.7	318.104	347.434	457.247
ILMN_3059046	Hcrtr1	1.59589	0.674363	0.000120548	0.00385218	6.54874	6.4044	6.47038	7.23587	7.28654	6.9242	93.6195	84.7064	88.6704	150.735	156.123	121.448
ILMN_2660505	Igsf1	1.59527	0.673799	0.000123919	0.00393215	7.36263	7.3921	7.48884	8.22033	8.18619	7.85846	164.579	167.975	179.625	298.24	291.266	232.076
ILMN_2859917	Tmem53	1.59501	0.673564	6.26e-05	0.0024067	8.4063	8.25407	8.38539	9.0913	9.11684	8.85832	339.273	305.298	334.391	545.449	555.19	464.11
ILMN_2961165	Ttl	1.59432	0.67294	0.000414786	0.00928878	7.72461	7.38884	7.79537	8.52067	8.14647	8.2605	211.513	167.596	222.146	367.262	283.356	306.66
ILMN_2644587	Bzw2	1.59413	0.672773	1.59e-05	0.000937238	12.5056	12.5071	12.5117	13.2109	13.1568	13.175	5814.98	5821.23	5839.74	9481.42	9132.58	9248.35
ILMN_2424937	Tnrc6a	1.59338	0.672088	6.5e-05	0.00246971	10.218	10.2719	10.2066	11.0445	10.9416	10.7268	1191.06	1236.39	1181.7	2112.12	1966.76	1694.67
ILMN_2821833	Gm5468	1.59306	0.671798	0.000410299	0.00924777	7.35737	7.72293	7.92395	8.31542	8.34674	8.35749	163.98	211.268	242.856	318.56	325.55	327.986
ILMN_1256157	Vstm5	1.59266	0.671438	8.58e-05	0.00301752	7.2993	7.42374	7.14104	8.09144	7.92091	7.86605	157.51	171.7	141.146	272.75	242.344	233.301
ILMN_1257817	Macrod2	1.59166	0.670534	6.82e-05	0.00256356	8.87927	8.97802	9.03586	9.49695	9.61685	9.79095	470.897	504.26	524.886	722.55	785.163	885.87
ILMN_2640453	Wdr55	1.59141	0.670302	9.12e-05	0.00314911	8.03986	8.21571	7.86011	8.64673	8.76339	8.71646	263.172	297.286	232.342	400.797	434.553	420.646
ILMN_2946905	Slc25a38	1.59131	0.670219	1.91e-05	0.00105936	11.7609	11.7466	11.8408	12.4301	12.4513	12.4775	3470.46	3436.15	3668.06	5518.75	5600.52	5702.88
ILMN_3066293	Fancc	1.59084	0.669793	0.000217938	0.00585665	6.75409	6.54736	6.90773	7.48332	7.21787	7.51736	107.94	93.53	120.07	178.939	148.866	183.21
ILMN_2718189	Chn2	1.58947	0.668543	7.7e-05	0.00279458	9.50561	9.43184	9.43796	10.3096	10.0963	9.97515	726.898	690.664	693.598	1269.11	1094.67	1006.51
ILMN_3118707	Sla	1.58819	0.66738	0.000125522	0.00397744	11.4584	11.1396	11.3253	12.1192	11.9375	11.8688	2813.98	2256.03	2565.92	4448.64	3922.23	3739.84
ILMN_2719001	Ercc8	1.58748	0.666741	5.42e-05	0.00217239	8.14822	8.11065	7.91041	8.63707	8.7669	8.76554	283.7	276.407	240.587	398.122	435.613	435.201
ILMN_2506115	Ulk1	1.58729	0.666569	5.88e-05	0.00231067	9.4684	9.52379	9.68309	10.1759	10.1527	10.3464	708.391	736.115	822.055	1156.8	1138.31	1301.89
ILMN_1246321	Gstm6	1.58708	0.666375	0.000110011	0.00359409	8.47125	8.48315	8.59257	9.07433	9.39512	9.07665	354.896	357.836	386.03	539.07	673.308	539.938
ILMN_3043669	Sla	1.58672	0.666049	0.000338081	0.00800099	7.76098	7.7633	7.326	8.18694	8.38307	8.27841	216.914	217.262	160.452	291.416	333.853	310.492
ILMN_1227412	Ppip5k2	1.58663	0.665969	0.000280281	0.00701589	7.91017	7.42954	7.74024	8.42147	8.392	8.26439	240.547	172.391	213.819	342.859	335.927	307.49
ILMN_2762966	Siglec1	1.58637	0.665733	0.000324559	0.00777173	6.02198	6.01139	6.14509	6.87863	6.86816	6.42886	64.9825	64.5071	70.7712	117.672	116.821	86.1549
ILMN_2600315	Ercc8	1.58576	0.665172	2.28e-05	0.00120048	8.63967	8.71468	8.6125	9.26854	9.35516	9.33866	398.841	420.126	391.399	616.749	654.912	647.467
ILMN_2617228	Aurka	1.58553	0.664964	0.000205941	0.00560747	7.51517	7.23978	7.50706	8.29	7.98574	7.98117	182.933	151.144	181.907	312.995	253.481	252.681
ILMN_2712731	Phf10	1.58541	0.664857	0.00166552	0.0248533	9.07882	9.45525	9.2005	9.85737	10.2678	9.60402	540.753	701.962	588.339	927.609	1232.83	778.213
ILMN_1216133	Igsf1	1.58523	0.664696	0.000308986	0.00748178	6.56883	6.74415	6.50371	7.41004	7.39811	7.00262	94.9322	107.199	90.7425	170.076	168.676	128.233
ILMN_1219305	Gstm6	1.58412	0.663678	0.000351212	0.00822181	8.22421	8.65588	8.44163	8.95353	9.27837	9.08084	299.043	403.347	347.682	495.773	620.967	541.508
ILMN_2490127	Ttl	1.58311	0.66276	0.000111573	0.00363203	7.87554	8.16132	8.20815	8.68829	8.71871	8.82629	234.841	286.286	295.733	412.511	421.301	453.919
ILMN_2802311	Gm1673	1.58302	0.662677	2.86e-05	0.00139876	12.2472	12.1809	12.3387	12.8667	12.9452	12.9429	4861.51	4643.12	5179.82	7469.19	7886.64	7873.86
ILMN_2739250	Reep4	1.58261	0.662308	0.000439909	0.00971683	6.63248	7.00067	6.58704	7.48773	7.51576	7.20362	99.2143	128.059	96.1383	179.486	183.008	147.403
ILMN_2733887	Mknk2	1.58222	0.66195	6.18e-05	0.00238482	9.62663	9.66003	9.69326	10.42	10.3954	10.1503	790.503	809.019	827.873	1370.05	1346.91	1136.45
ILMN_3161021	Prkra	1.58179	0.661557	0.000104046	0.00346674	10.6318	10.3868	10.7003	11.1661	11.1995	11.338	1586.67	1338.84	1663.89	2297.94	2351.66	2588.65
ILMN_1227083	Ccdc155	1.58162	0.661406	4.83e-05	0.00200933	7.004	7.05448	7.02627	7.63886	7.8391	7.59101	128.356	132.926	130.352	199.309	228.983	192.806
ILMN_1244484	Robo1	1.58153	0.661318	4.73e-05	0.00198291	10.5629	10.5613	10.7717	11.3203	11.2316	11.328	1512.74	1510.96	1748.26	2557.11	2404.59	2570.78
ILMN_2736478	Doc2b	1.58122	0.661034	2.92e-05	0.00141418	9.79609	9.79609	9.7724	10.5242	10.4737	10.3497	889.03	889.03	874.554	1472.67	1422.02	1304.92
ILMN_2681516	Slc39a6	1.58062	0.660487	2.08e-05	0.00112574	11.4056	11.4678	11.4629	12.1381	12.0721	12.1075	2712.79	2832.33	2822.74	4507.33	4305.8	4413.02
ILMN_2981169	Ifit2	1.58042	0.66031	0.000231804	0.00609898	7.91583	8.18619	7.94979	8.75202	8.81903	8.46169	241.492	291.266	247.243	431.142	451.64	352.551
ILMN_1240274	Prrc2b	1.58007	0.659989	0.000133605	0.00414083	11.3493	11.4603	11.562	12.1601	12.2654	11.9261	2609.1	2817.65	3023.51	4576.63	4923.38	3891.44
ILMN_2645275	Mvd	1.57981	0.659753	0.000205835	0.00560747	11.5399	11.589	11.2108	11.9924	12.2059	12.1207	2977.43	3080.6	2370.22	4074.36	4724.24	4453.39
ILMN_1255989	Anapc5	1.57944	0.659415	4.81e-05	0.00200571	11.1738	11.3159	11.4056	12.0061	11.89	11.9774	2310.19	2549.33	2712.79	4113.38	3795.29	4032.34
ILMN_2609998	Fxyd6	1.5793	0.65929	5.52e-05	0.00219977	13.9961	14.2267	14.2477	14.8311	14.7861	14.8311	16339.8	19171.2	19453	29148.1	28252.5	29148.1
ILMN_2768330	Epc1	1.57916	0.659154	4.23e-05	0.00183192	9.58412	9.77331	9.63537	10.2413	10.3563	10.3727	767.552	875.103	795.31	1210.4	1310.89	1325.82
ILMN_2660471	Dhcr7	1.57916	0.659153	2.19e-05	0.0011696	10.763	10.6906	10.6773	11.3807	11.3393	11.3884	1737.71	1652.68	1637.55	2666.35	2590.99	2680.72
ILMN_1251449	Gstm2	1.57911	0.659113	0.000166432	0.00486075	7.76769	8.10375	7.93515	8.52334	8.75375	8.50684	217.925	275.087	244.747	367.943	431.659	363.758
ILMN_1230273	Xpc	1.57822	0.658298	6.6e-05	0.00250276	8.2989	8.45225	8.39856	9.19445	8.97539	8.95476	314.932	350.252	337.457	585.874	503.339	496.195
ILMN_3127932	Dram2	1.57734	0.657491	0.00105182	0.0180681	7.89434	7.86809	8.3259	8.77831	8.85519	8.4273	237.921	233.632	320.881	439.072	463.103	344.246
ILMN_2998135	Atg5	1.57667	0.656879	4.19e-05	0.00181914	10.452	10.2642	10.2554	10.9906	10.9375	11.0141	1400.81	1229.78	1222.34	2034.72	1961.22	2068.17
ILMN_1248916	Lypd3	1.57602	0.656283	0.000214418	0.00578263	6.53069	6.88797	6.58308	7.38634	7.40856	7.17569	92.4559	118.437	95.8748	167.306	169.902	144.577
ILMN_1236906	Cdkn2aipnl	1.57557	0.655871	2.92e-05	0.00141418	11.2741	11.3632	11.3919	12.0152	11.9364	12.0451	2476.51	2634.24	2687.19	4139.52	3919.41	4226.05
ILMN_1255050	Arrdc1	1.57547	0.655787	4.71e-05	0.001978	6.79958	6.89124	6.73883	7.36641	7.56654	7.46405	111.398	118.705	106.805	165.011	189.564	176.565
ILMN_2690621	Bbc3	1.57518	0.65552	0.00015974	0.00470605	7.29709	7.6366	7.27059	8.11129	8.06039	7.99917	157.269	198.997	154.407	276.53	266.943	255.852
ILMN_2416218	Dusp8	1.57517	0.65551	2.74e-05	0.00135403	11.5044	11.4487	11.5919	12.1744	12.1908	12.1462	2905.14	2795.04	3086.79	4622.44	4675.28	4532.83
ILMN_2940135	Timd2	1.57505	0.655396	0.000188146	0.00526217	6.13658	6.41196	6.29268	6.80424	6.86962	7.13355	70.3547	85.1517	78.3944	111.759	116.939	140.414
ILMN_1242627	Lemd1	1.57501	0.655364	0.00126005	0.0204502	7.35913	7.05803	7.06394	7.47666	8.08852	7.88201	164.18	133.254	133.8	178.115	272.2	235.896
ILMN_2737183	Myl6b	1.57413	0.654556	0.000534923	0.0112208	7.32164	7.20317	7.64872	7.83936	8.1354	8.16244	159.968	147.357	200.675	229.024	281.19	286.51
ILMN_1231836	Esyt3	1.57377	0.654226	2.55e-05	0.00128323	7.36498	7.32086	7.26646	7.9251	7.98212	8.00775	164.847	159.881	153.965	243.049	252.847	257.379
ILMN_1217822	Abhd17c	1.57355	0.654021	0.000162724	0.0047815	10.2305	10.0188	9.8656	10.7738	10.7305	10.5727	1201.41	1037.45	932.912	1750.82	1699.05	1522.97
ILMN_1228582	Atp12a	1.57347	0.653949	0.000425074	0.00946767	7.64645	8.07393	7.71026	8.63009	8.33384	8.42854	200.359	269.46	209.42	396.202	322.654	344.542
ILMN_2705689	Gga2	1.57304	0.653556	4.76e-05	0.0019936	10.2455	10.4601	10.3109	11.0361	11.0152	10.9259	1213.98	1408.67	1270.25	2099.88	2069.66	1945.53
ILMN_2933756	Mycbp	1.57274	0.653283	0.000121775	0.00388318	8.10623	7.95019	8.2022	8.89779	8.61851	8.70218	275.561	247.313	294.516	476.981	393.034	416.501
ILMN_2495703	Clip2	1.57265	0.653196	3.4e-05	0.00160202	10.3129	10.2964	10.4454	11.0548	11.0016	10.9579	1272.02	1257.58	1394.33	2127.26	2050.31	1989.07
ILMN_1255581	Ybx1	1.57181	0.652423	2.55e-05	0.00128285	14.146	14.1497	14.1776	14.7605	14.795	14.8751	18129.1	18175	18530.5	27756.6	28427	30049.5
ILMN_1232280	Pced1a	1.57175	0.652373	7.89e-05	0.00284993	8.71091	8.51819	8.5669	9.21497	9.14707	9.39109	419.031	366.634	379.222	594.267	566.945	671.429
ILMN_3094506	Arhgef15	1.57166	0.652285	6.82e-05	0.00256356	7.61492	7.53523	7.37137	8.0703	8.1687	8.23937	196.028	185.494	165.578	268.784	287.756	302.201
ILMN_2771087	Fam126a	1.5714	0.652047	3.27e-05	0.00155546	11.2621	11.2632	11.3416	11.9464	12.0152	11.8613	2455.95	2457.83	2595.11	3946.66	4139.52	3720.53
ILMN_1248734	1500009L16Rik	1.5711	0.651773	0.000106417	0.00351582	10.1543	10.3757	10.049	10.9064	10.8605	10.7674	1139.6	1328.6	1059.38	1919.35	1859.2	1743.11
ILMN_1241333	Tm7sf2	1.57064	0.651353	0.000299041	0.00734109	9.47416	9.56346	9.15417	9.90426	10.099	10.1426	711.224	756.638	569.744	958.253	1096.73	1130.38
ILMN_2787209	Nfe2l3	1.57049	0.651219	0.000346278	0.00813691	7.39082	7.1175	7.16619	7.71015	8.11866	7.79936	167.826	138.861	143.628	209.404	277.946	222.762
ILMN_3160369	Atg9b	1.5699	0.650673	0.000714601	0.0138027	8.16023	7.70293	8.21146	8.73297	8.76887	8.52481	286.071	208.36	296.411	425.486	436.207	368.317
ILMN_2822579	Col4a2	1.56971	0.650496	0.000445982	0.00981473	8.86825	8.99057	8.97655	9.69953	9.79609	9.29124	467.314	508.664	503.746	831.473	889.03	626.531
ILMN_2774435	Eif2s2	1.56861	0.649483	8.99e-05	0.00312501	10.2083	10.404	10.1081	10.8277	10.9705	10.8706	1183.05	1354.93	1103.7	1817.49	2006.61	1872.3
ILMN_2866742	Tmem92	1.56848	0.649371	0.00047928	0.0103492	6.39661	6.75718	6.4709	7.3826	7.21648	6.97372	84.2503	108.171	88.7023	166.872	148.722	125.69
ILMN_2826110	Cat	1.56829	0.649191	9.07e-05	0.00314417	9.45317	9.1535	9.29358	10.0339	9.92419	9.88976	700.951	569.479	627.545	1048.32	971.583	948.665
ILMN_2641793	Dtx1	1.56808	0.648996	2.86e-05	0.00139902	10.479	10.4347	10.5532	11.159	11.159	11.0958	1427.27	1384.03	1502.59	2286.68	2286.68	2188.68
ILMN_3104094	Aida	1.56758	0.648535	2.32e-05	0.00121024	10.1585	10.1096	10.112	10.7741	10.7528	10.7987	1142.88	1104.83	1106.66	1751.18	1725.51	1781.33
ILMN_2709279	Tmem180	1.56718	0.648174	9.48e-05	0.00323461	9.38917	9.33929	9.22108	10.1299	9.91282	9.85138	670.535	647.747	596.791	1120.45	963.955	923.762
ILMN_2702547	Nxnl2	1.56716	0.648155	0.00306878	0.0382745	6.87243	7.05829	6.61872	7.09586	7.60137	7.79666	117.167	133.277	98.2729	136.794	194.196	222.346
ILMN_1226985	Scamp2	1.56714	0.648133	4.55e-05	0.00193447	9.79169	9.83396	9.97022	10.456	10.5862	10.498	886.326	912.678	1003.08	1404.64	1537.36	1446.19
ILMN_2444121	5430416N02Rik	1.56683	0.647852	0.000175297	0.00502064	10.2637	10.344	10.3747	10.8543	11.2101	10.8616	1229.38	1299.73	1327.71	1851.31	2369	1860.67
ILMN_2712668	Pfkfb4	1.56663	0.647667	8.1e-05	0.00288884	10.051	10.207	10.339	10.8964	10.871	10.7726	1060.82	1181.99	1295.22	1906.03	1872.77	1749.39
ILMN_1234336	Ybx3	1.56661	0.647644	5.43e-05	0.00217401	8.59194	8.64801	8.52737	9.36734	9.17995	9.16296	385.862	401.153	368.972	660.466	580.015	573.228
ILMN_2698221	Bean1	1.56618	0.647251	0.000118393	0.00379672	10.3995	10.4097	10.1646	11.0969	10.9644	10.8543	1350.73	1360.29	1147.78	2190.25	1998.06	1851.31
ILMN_1218263	Pemt	1.56604	0.647121	0.00100443	0.017466	7.64732	8.2366	8.05616	8.46956	8.7094	8.70249	200.48	301.622	266.162	354.479	418.59	416.591
ILMN_2589859	Duoxa2	1.56602	0.6471	0.00043758	0.00967483	7.21758	6.82549	6.69682	7.5806	7.56167	7.53892	148.836	113.416	103.74	191.42	188.925	185.969
ILMN_1243154	Gpsm1	1.56576	0.646867	4.74e-05	0.00198689	12.0904	12.1541	12.2793	12.8553	12.8639	12.7453	4360.98	4557.79	4970.96	7410.09	7454.52	6866.17
ILMN_1257291	D030029J20Rik	1.56532	0.646456	0.000230005	0.00606782	8.62899	8.7351	8.43465	9.43142	9.20862	9.09806	395.899	426.115	346.004	690.465	591.658	548.01
ILMN_2544305	Nnmt	1.5649	0.64607	4.96e-05	0.00203929	10.5974	10.6826	10.4755	11.2012	11.2988	11.1937	1549.29	1643.52	1423.77	2354.46	2519.28	2342.29
ILMN_2659644	Map2k3	1.5645	0.6457	2.9e-05	0.00141212	9.7717	9.86013	9.74488	10.4309	10.4674	10.4154	874.126	929.383	858.026	1380.46	1415.84	1365.7
ILMN_2715042	Sdc3	1.56434	0.64555	5.18e-05	0.00210189	13.2154	13.3848	13.4259	13.9906	14.0364	13.9358	9511.45	10696	11005.2	16277.5	16802.7	15670.7
ILMN_3023230	Kdm6b	1.56424	0.645462	9.42e-05	0.00321968	9.56346	9.77751	9.78744	10.3126	10.4785	10.2737	756.638	877.652	883.718	1271.74	1426.78	1237.88
ILMN_1244618	Dlk1	1.56365	0.644918	3.48e-05	0.00162374	6.78189	6.62388	6.71078	7.31317	7.37353	7.36461	110.04	98.6249	104.748	159.032	165.826	164.804
ILMN_1253434	Zfp954	1.56349	0.644773	7.95e-05	0.00285848	8.30024	8.44779	8.41293	9.15619	9.04831	8.89078	315.226	349.171	340.835	570.541	529.435	474.671
ILMN_2649671	Hif3a	1.56324	0.644537	0.000559708	0.011556	7.41372	7.38119	7.61633	8.24638	8.27978	7.8187	170.511	166.71	196.221	303.674	310.787	225.768
ILMN_2609831	Hs3st2	1.56245	0.64381	0.00244679	0.0326342	7.41674	7.42966	6.75761	7.85991	7.9467	7.72885	170.868	172.406	108.204	232.31	246.714	212.136
ILMN_2674966	Igsf10	1.56243	0.64379	0.000174663	0.00500564	6.59167	6.67453	6.85261	7.4398	7.44382	7.16656	96.4475	102.149	115.569	173.621	174.106	143.665
ILMN_1260420	Suv420h2	1.56238	0.643747	7.81e-05	0.00282541	10.1092	9.91537	10.0576	10.758	10.7133	10.5422	1104.54	965.657	1065.75	1731.72	1678.84	1491.18
ILMN_2737867	Map1b	1.56203	0.643421	0.000794671	0.0148073	11.3856	11.3779	11.047	12.1663	11.8942	11.6803	2675.49	2661.33	2115.81	4596.37	3806.27	3281.95
ILMN_2740852	F2r	1.56191	0.643315	3.43e-05	0.00161286	10.2619	10.2488	10.3396	10.9558	10.852	10.9725	1227.84	1216.77	1295.8	1986.23	1848.27	2009.39
ILMN_3018201	Draxin	1.56146	0.642893	0.000585092	0.0119126	6.19913	6.07548	6.33656	6.86507	7.09432	6.58046	73.4726	67.4376	80.8154	116.572	136.648	95.7009
ILMN_2473531	Pik3r1	1.56098	0.642453	8.79e-05	0.0030709	11.7568	11.6445	11.772	12.4408	12.4578	12.202	3460.58	3201.47	3497.15	5559.87	5625.69	4711.56
ILMN_1240354	Spint4	1.56075	0.642237	0.000556308	0.0115392	6.50788	6.81229	6.81477	7.29709	7.60003	7.16452	91.0054	112.383	112.577	157.269	194.016	143.461
ILMN_2707616	Col22a1	1.56068	0.642179	4.48e-05	0.00191025	11.1035	11.2162	11.1673	11.9029	11.7275	11.783	2200.26	2379.11	2299.81	3829.46	3391.1	3524.1
ILMN_1244905	Podxl2	1.56039	0.641907	0.00123443	0.0201894	7.90316	7.5806	7.90568	8.10831	8.57867	8.62819	239.38	191.42	239.799	275.959	382.329	395.679
ILMN_2951946	Kremen2	1.56032	0.64184	0.00021299	0.0057544	7.17	6.97213	6.97932	7.47548	7.72838	7.84311	144.008	125.551	126.178	177.969	212.067	229.621
ILMN_2983714	Apitd1	1.56015	0.641687	7.15e-05	0.00265668	8.25017	8.32454	8.41801	8.92459	9.10489	8.88829	304.473	320.579	342.036	485.925	550.61	473.853
ILMN_2841788	Lppr1	1.55992	0.641474	0.000135239	0.00417436	9.02046	8.98545	8.80044	9.67062	9.65185	9.4083	519.314	506.861	445.859	814.979	804.448	679.486
ILMN_1219758	Chadl	1.55938	0.640971	0.00101394	0.0175768	7.67643	7.6371	7.85508	8.02338	8.61372	8.45441	204.567	199.066	231.534	260.183	391.732	350.778
ILMN_3086136	Agap1	1.55936	0.64095	7.06e-05	0.00262721	12.5051	12.5155	12.6204	13.1969	13.3095	13.0574	5813.22	5855	6296.59	9390.12	10152.2	8524.21
ILMN_2724371	Phldb1	1.55936	0.64095	0.000108685	0.00356881	8.4398	8.75469	8.71491	9.28841	9.2546	9.28924	347.243	431.941	420.194	625.304	610.819	625.661
ILMN_2729607	Scnn1a	1.55933	0.640925	0.00016889	0.00489563	6.49822	6.53558	6.76846	7.08918	7.27114	7.36471	90.3978	92.7695	109.021	136.162	154.465	164.815
ILMN_2946088	Panx1	1.55916	0.64077	2.55e-05	0.00128323	10.7717	10.8	10.8127	11.4343	11.4603	11.4121	1748.26	1782.93	1798.61	2767.42	2817.65	2725.14
ILMN_2846194	Echdc2	1.55909	0.640708	0.000247935	0.00639337	8.62387	8.65098	8.99454	9.39805	9.49363	9.29983	394.497	401.979	510.066	674.674	720.887	630.273
ILMN_2450328	Zfp58	1.55892	0.640543	4.12e-05	0.00180456	8.37364	8.25722	8.32753	8.88086	8.96591	9.03326	331.678	305.965	321.246	471.416	500.043	523.94
ILMN_1219025	Kazn	1.55882	0.640457	0.00213208	0.0296972	8.72467	8.52097	8.45985	9.3685	9.46062	8.79773	423.045	367.339	352.101	660.999	704.581	445.02
ILMN_2650049	Sts	1.55872	0.640362	0.00257352	0.0338853	6.88468	6.59947	6.94968	7.42954	7.10822	7.81715	118.167	96.9701	123.612	172.391	137.971	225.527
ILMN_2501692	Cdr2l	1.55864	0.640284	2.72e-05	0.00134695	7.9866	7.98881	7.97047	8.64217	8.57301	8.65154	253.633	254.021	250.814	399.533	380.832	402.137
ILMN_1254257	Asl	1.55801	0.639704	0.00387597	0.0449904	7.35087	7.80856	7.56781	7.98373	8.01734	8.64528	163.242	224.188	189.73	253.129	259.096	400.394
ILMN_2477690	Magee2	1.55797	0.639663	8.7e-05	0.00304246	7.6366	7.49405	7.60672	8.13021	8.15045	8.3757	198.997	180.274	194.917	280.179	284.139	332.152
ILMN_3067068	Tmsb10	1.5568	0.638579	0.000111236	0.00362365	14.0817	14.2891	14.3973	14.8248	14.9155	14.9436	17338.4	20019.8	21578.6	29020.9	30903.4	31511.6
ILMN_2670951	Pnma1	1.55661	0.638407	3.45e-05	0.00161913	8.69553	8.77414	8.82552	9.40553	9.36693	9.43796	414.587	437.803	453.675	678.18	660.276	693.598
ILMN_1235638	Pigv	1.55627	0.638095	5.9e-05	0.00231662	7.41115	7.39405	7.3887	7.98283	7.94765	8.17772	170.208	168.202	167.58	252.972	246.877	289.56
ILMN_1219568	Pmm2	1.55609	0.637928	0.00035893	0.00836031	7.88712	8.14502	7.66075	8.47048	8.53662	8.59957	236.733	283.071	202.355	354.707	371.345	387.908
ILMN_1238592	Plekhh1	1.55609	0.637924	0.000241818	0.00630206	7.24932	7.18166	7.20698	7.85145	8.07164	7.62863	152.147	145.176	147.747	230.953	269.034	197.901
ILMN_1254884	Nol4	1.55525	0.637145	6.89e-05	0.00258119	7.51299	7.27329	7.36628	7.95728	8.02665	8.08007	182.657	154.696	164.995	248.53	260.773	270.609
ILMN_3143227	Tmem183a	1.55499	0.636908	5.16e-05	0.00209614	11.4653	11.5196	11.6199	12.258	12.1002	12.1572	2827.4	2935.95	3147.27	4898.14	4390.73	4567.6
ILMN_3163235	Zfp82	1.55398	0.635972	9.12e-05	0.00314911	7.83708	8.00211	7.90771	8.68561	8.54643	8.42277	228.662	256.376	240.136	411.746	373.88	343.168
ILMN_2982969	Prim2	1.55223	0.634342	0.000220577	0.00590652	7.60213	7.60554	7.88179	8.44145	8.38137	8.16965	194.298	194.758	235.86	347.641	333.461	287.945
ILMN_2754594	B4galt7	1.55159	0.633745	5.99e-05	0.00233923	8.78401	8.71388	8.59898	9.36064	9.24611	9.39136	440.809	419.895	387.749	657.406	607.233	671.555
ILMN_2966826	Ttll1	1.55152	0.633682	0.000128801	0.00403195	9.7683	9.8424	9.87791	10.2723	10.5915	10.5258	872.072	918.029	940.905	1236.74	1542.96	1474.32
ILMN_2758264	Cyp2s1	1.5513	0.63348	0.000844981	0.0154218	7.07308	7.49796	7.25329	8.01696	8.05346	7.65435	134.651	180.763	152.567	259.028	265.664	201.461
ILMN_1244773	2700094K13Rik	1.55054	0.632772	5.57e-05	0.00221226	12.4217	12.4821	12.4857	12.9844	13.104	13.1994	5486.7	5721.24	5735.43	8104.09	8804.21	9406.39
ILMN_1237670	Entpd2	1.55004	0.632303	0.000187475	0.00525312	6.66536	6.91131	6.91964	7.43823	7.61686	7.33814	101.502	120.369	121.065	173.433	196.292	161.808
ILMN_2687918	Ccdc166	1.55002	0.632284	5.21e-05	0.00211035	9.03114	9.16296	9.0025	9.63934	9.76648	9.68764	523.171	573.228	512.887	797.499	870.97	824.649
ILMN_1235207	Camsap3	1.54997	0.632241	0.000420115	0.00937566	8.25383	8.14751	8.58178	8.9195	8.86453	9.09582	305.247	283.56	383.155	484.213	466.111	547.161
ILMN_2494618	Usp22	1.54983	0.632108	5.91e-05	0.00231968	12.4191	12.3727	12.5357	13.1384	12.9814	13.104	5476.6	5303.28	5937.76	9016.61	8087.15	8804.21
ILMN_3119245	Bicd2	1.54962	0.631918	0.000226525	0.00599988	9.5394	9.41693	9.30933	10.2623	9.96054	9.93853	744.124	683.565	634.436	1228.22	996.372	981.284
ILMN_2996683	Pvrl2	1.54947	0.631779	0.000166602	0.00486075	7.84019	7.98859	7.93828	8.64452	8.66901	8.34888	229.157	253.984	245.279	400.183	407.035	326.034
ILMN_2730463	Cdt1	1.54814	0.630539	0.000291448	0.00720364	7.9863	7.61596	7.96797	8.44591	8.59835	8.41759	253.581	196.17	250.379	348.716	387.58	341.938
ILMN_2916035	Lmnb1	1.54792	0.630332	0.000325916	0.00779186	9.5293	9.55059	9.86976	10.1308	10.2969	10.4129	738.931	749.917	935.607	1121.21	1257.95	1363.35
ILMN_2698004	Gck	1.54676	0.629248	0.00032636	0.00779426	7.1211	6.86496	6.90225	7.51081	7.81143	7.45381	139.208	116.562	119.614	182.38	224.634	175.315
ILMN_1229329	Ttl	1.54672	0.62921	4.8e-05	0.00200571	11.7383	11.5975	11.7772	12.3194	12.3366	12.3446	3416.38	3098.71	3509.96	5111.11	5172.3	5200.96
ILMN_3153869	Ubap2l	1.54644	0.628949	0.00160353	0.0241952	8.71968	8.51119	9.19345	9.47793	9.41476	9.41848	421.585	364.858	585.47	713.086	682.533	684.298
ILMN_2681446	Clpb	1.54603	0.628567	3.7e-05	0.00168341	7.7833	7.81617	7.80793	8.46717	8.46781	8.35813	220.296	225.373	224.09	353.893	354.05	328.132
ILMN_1218242	Pvrl2	1.54507	0.627671	0.00130747	0.0210314	7.73491	7.42193	7.46708	8.11813	7.90938	8.47943	213.029	171.484	176.936	277.843	240.414	356.914
ILMN_2665625	Fadd	1.54458	0.627216	0.000897021	0.0160991	7.06913	7.09394	7.58371	7.92285	7.94019	7.76538	134.283	136.612	191.833	242.67	245.605	217.577
ILMN_2882820	Oraov1	1.54405	0.626719	3.5e-05	0.00162681	9.66031	9.63768	9.68574	10.2331	10.3196	10.3112	809.175	796.585	823.565	1203.54	1277.97	1270.51
ILMN_2674378	Lrrc20	1.54403	0.626699	0.000203019	0.00556471	8.20592	7.85332	7.95728	8.59405	8.56747	8.7351	295.277	231.252	248.53	386.426	379.372	426.115
ILMN_2886468	Fbxo46	1.54348	0.626188	0.00160915	0.0242556	7.34789	7.65581	7.70958	7.88317	8.45366	8.25501	162.905	201.664	209.322	236.086	350.593	305.496
ILMN_1246733	Gm22	1.54342	0.626135	8.11e-05	0.00289223	7.82812	8.08547	8.00576	8.60175	8.63326	8.56275	227.247	271.624	257.024	388.494	397.072	378.133
ILMN_1225027	Pbrm1	1.54329	0.626013	9.59e-05	0.00326781	8.38137	8.39976	8.40283	8.89584	8.98126	9.18491	333.461	337.738	338.458	476.337	505.393	582.013
ILMN_2664327	Cabyr	1.54274	0.625494	0.000146399	0.00441352	6.60273	6.65467	6.71906	7.47681	7.21567	7.16046	97.1899	100.752	105.351	178.133	148.639	143.058
ILMN_2647544	Panx1	1.54247	0.625238	0.00014824	0.0044601	9.9404	10.0515	9.85516	10.4031	10.6374	10.6823	982.555	1061.21	926.187	1354.06	1592.85	1643.2
ILMN_2783557	Ctu1	1.5424	0.625175	0.000186171	0.00523881	9.24198	8.99827	9.20922	9.80745	9.61822	9.89932	605.498	511.387	591.902	896.058	785.909	954.978
ILMN_2800466	Tpmt	1.54217	0.624964	0.000428961	0.00954191	8.06061	8.31621	8.48602	8.94713	8.76644	9.02415	266.984	318.733	358.546	493.578	435.473	520.642
ILMN_2490820	Snhg12	1.54212	0.624913	0.00050583	0.0107583	10.3834	10.6562	10.5389	11.0148	11.4104	11.0281	1335.75	1613.74	1487.71	2069.13	2721.86	2088.23
ILMN_3004864	Sun2	1.54002	0.622947	3.81e-05	0.00171833	9.30933	9.2852	9.28975	9.8656	9.97838	9.90914	634.436	623.911	625.883	932.912	1008.77	961.499
ILMN_2543393	Cdca8	1.53952	0.622479	0.00225637	0.030914	8.75224	8.39756	9.08162	9.39377	9.20505	9.50003	431.208	337.222	541.8	672.676	590.198	724.091
ILMN_2599751	Rabep2	1.53872	0.621732	0.000729897	0.0139821	7.61633	7.63056	7.4501	8.0889	8.49059	7.9827	196.221	198.165	174.865	272.271	359.684	252.949
ILMN_2845839	Zfp763	1.53859	0.621613	4.01e-05	0.00177149	10.7966	10.8068	10.8049	11.4666	11.3525	11.4541	1778.7	1791.33	1789.01	2830	2614.9	2805.57
ILMN_1252730	Nudt4	1.53842	0.62145	0.00133865	0.0213682	12.3087	12.3759	11.9004	13.0546	12.6739	12.7208	5073.37	5315.17	3822.65	8507.88	6534.72	6750.79
ILMN_1240160	Nmu	1.53826	0.621301	0.000332086	0.00791015	6.70082	6.4177	6.36633	6.94936	7.19674	7.20266	104.028	85.4911	82.5005	123.585	146.701	147.305
ILMN_1226086	Ptpro	1.53803	0.621086	0.000641633	0.0126979	8.57423	8.73663	8.24787	9.00949	9.24489	9.1676	381.155	426.567	303.987	515.378	606.723	575.074
ILMN_2487847	Uhrf1bp1	1.5377	0.620777	0.000150105	0.00450425	9.36609	9.32389	9.36103	10.0645	10.079	9.76983	659.894	640.869	657.582	1070.8	1081.66	872.997
ILMN_2621074	Ethe1	1.53754	0.620619	3.92e-05	0.00174763	9.04901	9.06516	9.06161	9.62424	9.67592	9.73748	529.69	535.654	534.339	789.195	817.976	853.638
ILMN_2736847	Csdc2	1.53722	0.620323	8.14e-05	0.00290171	9.86074	9.86127	10.067	10.5601	10.4925	10.5974	929.775	930.115	1072.68	1509.74	1440.65	1549.29
ILMN_2810045	Iars	1.53698	0.620101	0.00218371	0.0302572	10.9783	11.3428	10.8692	11.7501	11.9165	11.384	2017.37	2597.23	1870.52	3444.52	3865.64	2672.48
ILMN_2925570	Nubp2	1.5365	0.619646	0.000214946	0.00579	8.84191	8.55746	8.8013	9.48184	9.22695	9.3508	458.859	376.748	446.122	715.021	599.225	652.939
ILMN_2697431	Cttn	1.53644	0.619592	0.00259022	0.0340853	7.42577	6.99212	7.26866	7.6511	7.68494	8.20928	171.941	127.302	154.2	201.006	205.777	295.965
ILMN_3114641	Pik3r1	1.5364	0.619557	0.000506462	0.0107617	12.1068	11.7885	12.1344	12.7457	12.7117	12.431	4410.84	3537.37	4495.97	6868.07	6707.93	5522.26
ILMN_2819586	Gpr156	1.53612	0.619292	0.000190672	0.00529683	7.05019	7.12337	7.17291	7.94002	7.66623	7.59809	132.531	139.427	144.298	245.575	203.126	193.755
ILMN_2603834	Htatip2	1.53566	0.618855	0.000958151	0.0169014	8.5878	8.60906	8.29913	8.86134	9.35855	9.13267	384.757	390.467	314.984	465.081	656.455	561.317
ILMN_2769762	Ctnna2	1.53546	0.61867	8.34e-05	0.00295626	11.7216	11.7516	11.6468	12.4474	12.318	12.2105	3377.17	3448.17	3206.49	5585.37	5106.21	4739.55
ILMN_2823796	Mtf2	1.53497	0.618211	7.52e-05	0.00275551	9.04259	8.93864	8.80454	9.52455	9.54798	9.56788	527.34	490.682	447.128	736.504	748.563	758.96
ILMN_1216374	Chst7	1.53459	0.61785	0.000234798	0.00615629	7.70531	7.56412	7.88929	8.24712	8.28776	8.47739	208.704	189.246	237.091	303.829	312.511	356.41
ILMN_2728889	Sdk1	1.53428	0.617566	0.000122933	0.00391045	8.0826	8.2031	8.03681	8.81654	8.78649	8.57218	271.085	294.7	262.615	450.861	441.567	380.613
ILMN_2669225	Tle2	1.53412	0.617415	0.000328818	0.00784882	7.74289	7.54719	7.95253	8.39856	8.25064	8.44565	214.211	187.038	247.714	337.457	304.572	348.654
ILMN_2661082	Lpar2	1.53407	0.617364	0.000367836	0.00850664	6.48155	6.52442	6.8528	7.36818	7.14306	7.19962	89.3596	92.0547	115.584	165.213	141.343	146.995
ILMN_2472451	Traf4	1.53334	0.616673	0.00309953	0.0385365	8.92015	8.66494	9.19068	9.49293	9.27453	9.85834	484.433	405.89	584.347	720.538	619.313	928.231
ILMN_2588362	Cdca8	1.53289	0.616252	0.000871255	0.0157742	7.11191	7.14687	7.6197	7.84974	7.88092	7.99657	138.324	141.717	196.679	230.679	235.718	255.392
ILMN_2643933	Btbd9	1.53263	0.616014	7.72e-05	0.00280034	9.25042	9.43484	9.42322	9.98415	10.049	9.92336	609.051	692.102	686.548	1012.81	1059.38	971.022
ILMN_2810047	Iars	1.53232	0.61572	0.000729967	0.0139821	10.2705	10.4551	10.0916	10.8783	11.1068	10.6792	1235.18	1403.81	1091.1	1882.38	2205.37	1639.69
ILMN_2670708	1700026D08Rik	1.53219	0.615593	0.00302846	0.0379236	6.0482	6.57781	6.27402	6.91653	7.20339	6.62688	66.1743	95.5251	77.3871	120.805	147.38	98.8304
ILMN_1219450	Ubfd1	1.53189	0.615317	6.14e-05	0.00237821	10.7185	10.667	10.6889	11.3936	11.203	11.3237	1684.98	1625.84	1650.69	2690.46	2357.41	2563.09
ILMN_2693387	Zfp821	1.53164	0.615074	5.52e-05	0.00219977	9.19826	9.31722	9.29567	9.89965	9.81716	9.93955	587.423	637.914	628.458	955.197	902.111	981.982
ILMN_1237485	Enho	1.5314	0.614849	0.00032977	0.00785912	10.6273	10.5436	10.9297	11.239	11.2831	11.423	1581.7	1492.55	1950.65	2417.05	2492.06	2745.7
ILMN_2662025	1700025B11Rik	1.53139	0.614845	8.36e-05	0.00296073	6.66233	6.51678	6.42938	7.15093	7.19643	7.10566	101.289	91.5686	86.1857	142.116	146.67	137.726
ILMN_2591935	Pmm2	1.53068	0.614172	4.56e-05	0.00193824	8.47696	8.47271	8.50869	9.06767	9.06118	9.17202	356.302	355.254	364.225	536.589	534.179	576.836
ILMN_3088934	2700094K13Rik	1.53056	0.614056	7.98e-05	0.00286502	13.0766	13.0723	13.2344	13.6531	13.8031	13.7692	8638.47	8613.25	9637.03	12882.3	14294.3	13961.7
ILMN_2686270	Slain2	1.53027	0.613786	0.000251916	0.00647853	9.61972	9.6388	9.46282	10.338	10.2382	9.9865	786.726	797.2	705.655	1294.36	1207.8	1014.46
ILMN_2888454	Abhd14a	1.52924	0.612816	0.000180998	0.0051481	8.362	8.59116	8.65079	9.03452	9.21443	9.19345	329.013	385.653	401.928	524.4	594.044	585.47
ILMN_3087187	Zscan21	1.52923	0.612801	3.96e-05	0.00176002	9.15856	9.20833	9.21588	9.80947	9.82914	9.78255	571.48	591.537	594.643	897.317	909.633	880.729
ILMN_1234427	Armc7	1.52866	0.612267	5.81e-05	0.00228956	8.188	8.18354	8.04468	8.78508	8.70979	8.75814	291.631	290.73	264.052	441.137	418.705	432.974
ILMN_2634458	Zfp821	1.52833	0.611953	0.000512448	0.0108456	7.55949	7.6729	8.02453	8.28595	8.38436	8.42248	188.64	204.067	260.391	312.119	334.152	343.098
ILMN_2451077	Dbn1	1.52799	0.611634	0.00154432	0.0235132	7.81542	7.18489	7.31949	8.06237	8.06685	8.02548	225.255	145.501	159.73	267.311	268.141	260.561
ILMN_1214060	Tmem145	1.52685	0.610554	0.000117281	0.00377708	10.916	10.9081	10.9617	11.5304	11.6882	11.3988	1932.19	1921.55	1994.29	2958.03	3299.89	2700.05
ILMN_2990220	Usp22	1.5265	0.61023	0.000143074	0.00434511	12.8305	12.8228	13.1	13.5577	13.5398	13.4866	7284.11	7245.37	8780.03	12057.8	11909.7	11477.8
ILMN_2620583	Pacs2	1.52649	0.610222	6.6e-05	0.00250276	12.3759	12.5364	12.367	13.0574	13.0492	13.0033	5315.17	5940.49	5282.32	8524.21	8476.25	8210.92
ILMN_2472693	Tmeff1	1.52637	0.610109	0.00050207	0.0106896	7.89279	8.14294	7.80856	8.44615	8.46407	8.7644	237.665	282.664	224.188	348.774	353.133	434.859
ILMN_2998139	Atg5	1.52631	0.610051	0.000102913	0.00343681	10.4801	10.4651	10.2486	11.0593	10.9902	10.9745	1428.34	1413.58	1216.56	2134	2034.17	2012.05
ILMN_1246873	Elp3	1.52631	0.610043	6.98e-05	0.00260476	11.2687	11.3629	11.176	11.9283	11.8343	11.8751	2467.35	2633.66	2313.71	3897.41	3651.59	3756.34
ILMN_1223516	Lppr1	1.52591	0.609671	0.000311483	0.00752228	8.27863	8.20072	8.46016	9.05043	8.9885	8.7296	310.538	294.213	352.179	530.214	507.933	424.493
ILMN_3161626	Prkag2	1.52581	0.609574	0.000240953	0.00628853	10.3768	10.0953	10.4456	10.9879	10.8488	10.9096	1329.58	1093.91	1394.59	2030.93	1844.26	1923.64
ILMN_2524100	Zswim6	1.52552	0.609303	0.000431164	0.00957035	10.6331	10.6613	10.3619	11.3014	11.2126	10.9703	1588.14	1619.48	1315.93	2523.8	2373.12	2006.22
ILMN_1218169	Kmt2a	1.52461	0.608442	0.000573599	0.0117632	10.1246	10.1871	10.2202	10.927	10.9361	10.4941	1116.37	1165.76	1192.88	1946.93	1959.31	1442.24
ILMN_1246006	Armcx4	1.52448	0.608315	0.000381525	0.00875491	11.0955	11.2727	10.8937	11.7823	11.7561	11.5486	2188.15	2474.15	1902.56	3522.22	3458.79	2995.47
ILMN_2454919	Trim45	1.52417	0.608019	0.00043208	0.00958292	8.53091	8.85519	8.62706	9.18388	9.17938	9.47396	369.878	463.103	395.37	581.597	579.788	711.124
ILMN_2793260	Micall2	1.52402	0.607882	0.000724092	0.0139107	6.58801	6.58644	6.74738	7.47598	7.29991	6.96959	96.2033	96.0984	107.439	178.03	157.577	125.33
ILMN_2649955	Tarbp2	1.52392	0.607785	0.000852676	0.015531	7.93813	8.05392	8.17211	8.55093	8.4772	8.95938	245.253	265.749	288.436	375.048	356.362	497.785
ILMN_2666155	Ablim3	1.52356	0.607449	0.00270504	0.0350965	7.25383	7.60297	7.06624	8.03874	8.08717	7.61948	152.624	194.412	134.014	262.968	271.944	196.65
ILMN_1223829	Pip5kl1	1.52356	0.607447	0.000126626	0.00399602	7.35843	7.62486	7.60418	8.14697	8.15428	8.10857	164.1	197.383	194.575	283.453	284.894	276.008
ILMN_1239277	Hira	1.52332	0.607223	0.000377676	0.00867311	7.77214	8.00825	8.13264	8.66984	8.42401	8.64086	218.599	257.469	280.652	407.268	343.462	399.171
ILMN_1230912	Phf6	1.52332	0.607218	4.97e-05	0.00203929	9.59303	9.63297	9.56121	10.218	10.1453	10.2455	772.306	793.985	755.458	1191.06	1132.49	1213.98
ILMN_2676127	Scarf2	1.5232	0.607105	0.00012833	0.00402416	8.08077	8.01057	8.12274	8.81681	8.68137	8.53721	270.741	257.883	278.733	450.947	410.538	371.499
ILMN_1221048	Psat1	1.52318	0.607085	0.000443235	0.009776	11.5128	11.7162	11.4999	12.088	12.4185	12.0437	2922.11	3364.56	2896.09	4353.5	5474.4	4221.94
ILMN_2509830	A730063M14Rik	1.52312	0.607029	0.000181384	0.00515585	9.35367	9.18864	9.50599	9.89131	9.93819	10.0399	654.239	583.522	727.091	949.685	981.057	1052.71
ILMN_2462745	H2-D1	1.52296	0.606876	0.000341543	0.00804523	10.2776	10.5788	10.523	10.8968	11.1837	11.1195	1241.31	1529.45	1471.41	1906.65	2326.11	2224.9
ILMN_2590848	Stmn4	1.5227	0.606634	0.000138261	0.0042416	13.2526	13.5145	13.4283	13.9133	14.0638	14.0383	9759.61	11702.6	11023.8	15428	17124.9	16824.9
ILMN_2652181	Mast2	1.52223	0.606184	6.46e-05	0.00246168	11.1099	11.059	11.0612	11.7313	11.7352	11.5823	2210.06	2133.56	2136.82	3399.84	3409.13	3066.29
ILMN_2718284	Mfsd1	1.52216	0.606123	0.000187362	0.00525312	9.5311	9.47261	9.6652	10.0801	10.0746	10.3325	739.854	710.462	811.923	1082.47	1078.37	1289.45
ILMN_1216746	B2m	1.52171	0.60569	4.95e-05	0.00203929	11.615	11.622	11.6488	12.227	12.2941	12.1818	3136.52	3151.97	3211.03	4793.94	5022.27	4645.96
ILMN_2766455	Lrrc8d	1.52156	0.605548	4.27e-05	0.00184282	11.1943	11.213	11.1608	11.7799	11.8124	11.7924	2343.31	2373.8	2289.5	3516.48	3596.58	3547.16
ILMN_2703263	Rabggtb	1.52132	0.605324	0.000218537	0.00586578	7.76692	7.59101	7.7633	8.33804	8.45621	8.14294	217.809	192.806	217.262	323.595	351.214	282.664
ILMN_2637698	Brox	1.52121	0.605221	4.59e-05	0.00194785	11.387	11.3308	11.3089	11.9609	11.9588	11.9227	2678.06	2575.81	2536.99	3986.5	3980.62	3882.21
ILMN_2501267	Tmc7	1.5211	0.605111	9.1e-05	0.00314911	9.7805	9.85893	9.81233	10.5056	10.4703	10.2911	879.479	928.608	899.093	1453.83	1418.65	1252.97
ILMN_2604070	Celsr3	1.5209	0.604925	0.000181995	0.00516062	10.1469	10.1886	10.1919	10.9118	10.8448	10.5856	1133.74	1167	1169.7	1926.5	1839.17	1536.63
ILMN_2505061	A730063M14Rik	1.52081	0.604836	0.000165025	0.00484283	9.79641	9.66189	9.96294	10.3306	10.4661	10.4391	889.226	810.061	998.028	1287.67	1414.48	1388.33
ILMN_2609505	Lgr6	1.52054	0.604586	0.000134145	0.00415473	6.46487	6.53258	6.48593	7.05496	6.97861	7.26356	88.3321	92.5767	89.6313	132.97	126.116	153.656
ILMN_1228031	Dusp8	1.52046	0.604506	0.000122343	0.00389852	11.1195	11.0307	11.1094	11.8099	11.7206	11.5427	2224.9	2092	2209.4	3590.26	3374.84	2983.27
ILMN_2755443	Sh3kbp1	1.52027	0.604325	0.000220535	0.00590652	9.86127	10.1604	9.95134	10.6012	10.4854	10.6993	930.115	1144.38	990.036	1553.4	1433.56	1662.72
ILMN_2479227	Limk2	1.5197	0.603782	5.79e-05	0.00228482	8.52737	8.38779	8.40886	9.03624	9.04321	9.05593	368.972	334.948	339.876	525.023	527.566	532.238
ILMN_2422360	Tspan15	1.51946	0.603561	0.000288648	0.0071397	6.50764	6.48623	6.75634	7.34334	7.14343	7.07413	90.9903	89.6498	108.109	162.392	141.38	134.749
ILMN_1215400	Rad9a	1.51944	0.603542	0.000385659	0.0088331	7.62826	7.66695	7.9946	8.29346	8.482	8.32498	197.85	203.227	255.044	313.748	357.55	320.678
ILMN_2858666	Shd	1.51725	0.601455	0.000129832	0.00404605	10.861	10.5974	10.7485	11.3863	11.3561	11.2687	1859.87	1549.29	1720.31	2676.86	2621.4	2467.35
ILMN_2899022	Pced1a	1.51716	0.601371	0.000143329	0.00434993	8.48004	8.49922	8.72798	9.20267	9.09417	9.21452	357.063	361.844	424.017	589.223	546.534	594.081
ILMN_2636169	Limk2	1.51613	0.600395	6.3e-05	0.00241359	10.6351	10.5943	10.7442	11.2644	11.2738	11.2367	1590.35	1546.03	1715.21	2459.86	2475.95	2413.16
ILMN_1218036	Sco1	1.51583	0.600105	0.00035148	0.00822181	9.21497	9.23613	8.88174	9.62513	9.71632	9.79169	594.267	603.047	471.703	789.685	841.207	886.326
ILMN_1246289	Got1l1	1.51499	0.599309	0.000545451	0.0113701	6.75236	6.53321	6.67745	7.13914	7.11597	7.50583	107.811	92.617	102.356	140.96	138.714	181.753
ILMN_2695731	Tceal1	1.51438	0.598724	0.000140345	0.00428808	9.03175	8.90281	8.96156	9.67119	9.41398	9.60712	523.392	478.643	498.539	815.301	682.168	779.885
ILMN_2603662	Fam214b	1.5142	0.598553	0.000107913	0.00354603	8.49418	8.37036	8.5878	9.02785	9.15682	9.06333	360.58	330.925	384.757	521.98	570.791	534.976
ILMN_1256676	Ddah1	1.51303	0.597439	6.75e-05	0.00254454	13.0487	13.0336	13.0574	13.6668	13.5532	13.712	8472.98	8385.04	8524.21	13004.8	12020.2	13419
ILMN_1250709	Mien1	1.5123	0.596741	5.34e-05	0.00215037	13.6792	13.6592	13.5871	14.2477	14.2448	14.2232	13117.5	12936.5	12306.2	19453	19414.1	19124.8
ILMN_2625047	Tprn	1.51198	0.596438	5.48e-05	0.00218825	8.94408	8.91979	8.85647	9.52637	9.51261	9.47068	492.535	484.311	463.513	737.433	730.433	709.509
ILMN_3162781	Zfp951	1.51173	0.596201	5.35e-05	0.00215037	7.32385	7.32201	7.31063	7.89665	7.87847	7.96997	160.213	160.009	158.751	238.302	235.318	250.726
ILMN_1220236	Ctsg	1.51144	0.595928	0.00281779	0.0359463	6.55208	6.60013	6.48972	6.75109	7.46741	7.21121	93.8369	97.0145	89.8669	107.716	176.976	148.18
ILMN_2844376	Ilvbl	1.51109	0.595588	6.93e-05	0.00259667	8.36912	8.46956	8.35122	8.96018	8.96364	9.05284	330.64	354.479	326.564	498.061	499.257	531.102
ILMN_2607377	Itm2a	1.51104	0.59554	0.000543752	0.0113516	7.7004	7.58939	7.5889	8.15108	8.03223	8.482	207.994	192.59	192.525	284.262	261.783	357.55
ILMN_2669869	Lin7c	1.51054	0.595065	0.000436638	0.00966344	8.2967	8.59809	8.23141	8.92793	9.09871	8.88475	314.453	387.511	300.54	487.051	548.259	472.691
ILMN_2629657	Ybx3	1.51032	0.594856	0.00392511	0.0454211	7.25524	7.63754	7.89811	7.93967	8.38115	8.25464	152.772	199.127	238.543	245.515	333.408	305.418
ILMN_2682321	Armc6	1.50945	0.594026	0.000103413	0.00344818	10.6	10.3981	10.4079	11.085	11.0792	11.0238	1552.08	1349.42	1358.59	2172.31	2163.63	2082.11
ILMN_2604789	Sap30bp	1.50892	0.593512	0.000189334	0.00528639	8.62706	8.65936	8.77678	9.14526	9.2639	9.43457	395.37	404.321	438.606	566.237	614.769	691.973
ILMN_2447100	Micall1	1.50887	0.593468	0.000126638	0.00399602	10.2989	10.2761	10.434	11.0351	10.9278	10.8265	1259.72	1239.99	1383.41	2098.44	1948.04	1815.94
ILMN_2653081	Prkab1	1.50845	0.593067	0.000143027	0.00434511	9.11059	9.12496	9.36161	9.75929	9.80369	9.8134	552.793	558.325	657.85	866.64	893.725	899.759
ILMN_1257666	Tspan14	1.50843	0.593047	6.17e-05	0.00238258	10.8741	10.7643	10.8605	11.4241	11.4056	11.4483	1876.91	1739.26	1859.2	2747.91	2712.79	2794.41
ILMN_2713164	Lefty2	1.50713	0.591805	0.000127968	0.00402118	6.89756	6.76747	6.93065	7.41273	7.38453	7.57384	119.226	108.946	121.993	170.394	167.095	190.526
ILMN_1252698	Btd	1.50571	0.590441	0.0008399	0.0153663	7.68186	7.55764	7.33326	8.27466	8.18103	7.88839	205.338	188.398	161.261	309.685	290.226	236.942
ILMN_2872599	Ankrd54	1.50543	0.590175	0.00010474	0.00347535	9.28263	9.33199	9.2775	9.76951	9.90347	9.98967	622.801	644.481	620.594	872.803	957.725	1016.7
ILMN_2667441	Tmem183a	1.50521	0.589969	7.87e-05	0.0028456	11.2827	11.3525	11.2458	11.9393	11.8073	11.9042	2491.37	2614.9	2428.34	3927.37	3583.95	3832.97
ILMN_1239238	Prkch	1.50438	0.589172	0.000607575	0.0122367	6.69079	6.89648	6.785	7.43773	7.56615	7.13592	103.307	119.137	110.278	173.372	189.512	140.645
ILMN_1239049	Brd4	1.50432	0.589116	0.0003006	0.00735755	6.18508	6.16769	6.05789	6.89588	6.74733	6.53481	72.7603	71.8887	66.6204	119.087	107.436	92.72
ILMN_2893417	Sox4	1.50336	0.588191	0.00107629	0.0183492	7.25393	6.73367	7.0484	7.49488	7.59213	7.71357	152.634	106.423	132.367	180.378	192.956	209.902
ILMN_1229847	Kdm4a	1.50324	0.588072	0.000226581	0.00599988	7.67392	7.59729	7.70765	8.36528	8.06115	8.31664	204.211	193.647	209.042	329.763	267.084	318.829
ILMN_2774049	Amotl2	1.50304	0.587879	0.00129999	0.0209558	6.5767	6.57278	7.03013	7.28908	7.18893	7.46524	95.452	95.1928	130.701	156.398	145.909	176.71
ILMN_1230162	Fem1b	1.50149	0.586396	7.22e-05	0.00267461	12.351	12.2697	12.3844	12.966	12.8894	12.9089	5224.29	4938.02	5346.61	8001.15	7587.69	7690.68
ILMN_2525872	Slc29a4	1.50119	0.586103	0.000104412	0.00347535	7.64818	7.43329	7.54941	8.11165	8.15027	8.12726	200.6	172.839	187.326	276.598	284.104	279.608
ILMN_2972794	Tcfl5	1.50116	0.586077	0.000795331	0.0148081	8.34773	8.24671	8.57566	8.79879	8.93975	9.18979	325.774	303.744	381.533	445.349	491.059	583.988
ILMN_1237987	Zbtb41	1.5009	0.585825	0.000579	0.0118364	9.52769	9.27532	9.2852	10.1571	9.7879	9.90064	738.109	619.654	623.911	1141.83	883.997	955.852
ILMN_2918469	Edem2	1.5008	0.585735	0.000153193	0.00456967	7.76732	7.68964	7.56557	8.15295	8.28276	8.34403	217.87	206.449	189.436	284.632	311.43	324.939
ILMN_1252481	Fosl2	1.50073	0.585663	0.000422344	0.00941149	9.42569	9.73058	9.76312	10.1049	10.3096	10.2619	687.727	849.567	868.943	1101.21	1269.11	1227.84
ILMN_2587711	Pbx1	1.50067	0.585602	0.000126221	0.00399382	9.15487	9.08127	8.92757	9.6599	9.67413	9.58647	570.019	541.669	486.93	808.948	816.966	768.805
ILMN_2875169	6330416G13Rik	1.50051	0.585449	0.00117079	0.0194549	7.38884	7.56251	7.51576	8.08033	8.34483	7.79829	167.596	189.035	183.008	270.659	325.121	222.597

## Sheet: B_topDownregulatedGenes
						log2 Expression						Normalized Expression
Probe	Symbol	Fold Change	Log2 Fold Change	P value	Fdr	CT KD_1	CT KD_2	CT KD_3	miR-27b KD_1	miR-27b KD_2	miR-27b KD_3	CT KD_1	CT KD_2	CT KD_3	miR-27b KD_1	miR-27b KD_2	miR-27b KD_3
ILMN_1246609	Rasgrp1	-4.87913	-2.28662	1.66e-08	1.21e-05	12.4199	12.4743	11.9595	10.112	10.1886	9.69326	5479.82	5690.22	3982.72	1106.66	1167	827.873
ILMN_1215713	Egr4	-4.42626	-2.14609	1.83e-07	5.35e-05	11.4854	11.7893	10.9118	9.18325	9.47179	9.09315	2867.13	3539.43	1926.5	581.345	710.058	546.15
ILMN_1245549	Cemip	-4.23253	-2.08152	6.96e-10	4.42e-06	10.9414	11.0441	10.9689	9.01331	8.98258	8.71388	1966.43	2111.5	2004.36	516.744	505.856	419.895
ILMN_1231710	Crhbp	-4.22186	-2.07788	6.58e-10	4.42e-06	11.8099	11.8707	11.7175	9.8621	9.56296	9.73933	3590.26	3744.79	3367.55	930.656	756.374	854.73
ILMN_1233146	Rasgrf1	-4.1053	-2.03749	1.93e-09	5.33e-06	12.4075	12.3411	12.7117	10.4086	10.5453	10.3939	5432.7	5188.56	6707.93	1359.23	1494.33	1345.48
ILMN_2699663	Rasgrf1	-4.04575	-2.01641	1.17e-09	4.42e-06	12.0426	12.1749	12.3597	10.0739	10.2226	10.2315	4218.79	4623.99	5255.93	1077.82	1194.83	1202.27
ILMN_2662926	Egr1	-4.02169	-2.0078	9e-09	8.85e-06	13.3825	13.507	12.971	11.3312	11.2427	11.2632	10679.2	11641.5	8028.94	2576.52	2423.23	2457.83
ILMN_2460754	Gad2	-3.96113	-1.98591	1.27e-09	4.42e-06	12.6249	12.3114	12.4714	10.5797	10.4419	10.4283	6316.48	5082.64	5678.91	1530.45	1390.96	1377.97
ILMN_2787085	Spcs3	-3.8855	-1.9581	3.72e-10	4.42e-06	10.5663	10.5722	10.629	8.55891	8.61287	8.72136	1516.23	1522.46	1583.57	377.128	391.501	422.075
ILMN_2696110	Tppp	-3.8574	-1.94763	2.61e-09	6.21e-06	11.1954	11.2559	11.4083	9.47984	9.39067	9.14619	2345.04	2445.41	2718	714.031	671.232	566.602
ILMN_1252349	Lamp5	-3.845	-1.94299	1.88e-08	1.29e-05	11.4158	11.2937	10.8772	9.16026	9.37744	9.22002	2732.14	2510.38	1880.85	572.152	665.107	596.353
ILMN_1222199	Gls	-3.74753	-1.90594	5.38e-10	4.42e-06	9.62197	9.67203	9.49887	7.70678	7.7159	7.65236	787.954	815.775	723.509	208.917	210.241	201.183
ILMN_3049961	Syne1	-3.69694	-1.88633	2.34e-09	5.89e-06	10.733	10.5249	10.8282	8.89287	8.71023	8.82401	1701.96	1473.39	1818.08	475.359	418.833	453.201
ILMN_2517060	Tmem64	-3.691	-1.88401	6.66e-10	4.42e-06	10.0515	10.1372	10.0413	8.10731	8.28232	8.1883	1061.21	1126.13	1053.75	275.768	311.334	291.691
ILMN_2418426	Zmat3	-3.67893	-1.87928	3.67e-09	6.82e-06	11.2994	11.345	11.2274	9.5394	9.50561	9.18895	2520.31	2601.23	2397.72	744.124	726.898	583.645
ILMN_1226607	Cort	-3.52379	-1.81713	4.56e-07	9.21e-05	10.4763	11.2502	11.1528	9.10208	9.28003	9.04575	1424.57	2435.78	2276.76	549.541	621.681	528.495
ILMN_2597827	Arc	-3.47416	-1.79666	6.34e-09	8.82e-06	9.24611	9.49159	9.22221	7.469	7.68352	7.41741	607.233	719.867	597.259	177.171	205.574	170.947
ILMN_2955725	Cort	-3.37578	-1.75522	1.05e-07	3.93e-05	10.6033	11.1523	11.1401	9.07241	9.31156	9.24611	1555.67	2276.07	2256.84	538.355	635.417	607.233
ILMN_2908846	Iqgap2	-3.34974	-1.74405	6.27e-09	8.82e-06	8.44901	8.71968	8.60366	6.99142	6.74184	6.80695	349.467	421.585	389.008	127.241	107.028	111.968
ILMN_1222602	Mlec	-3.34691	-1.74283	1.82e-07	5.35e-05	9.09064	9.07665	9.39332	7.38367	7.785	7.16345	545.2	539.938	672.467	166.996	220.556	143.355
ILMN_2943387	Vip	-3.33504	-1.73771	8.2e-09	8.85e-06	11.6518	11.3576	11.3661	9.83426	9.61661	9.71154	3217.56	2624.17	2639.64	912.864	785.033	838.428
ILMN_2623983	Egr2	-3.33295	-1.7368	1.01e-08	9.13e-06	10.0995	10.3254	10.0701	8.30914	8.36875	8.60665	1097.08	1283.09	1074.97	317.176	330.557	389.816
ILMN_2927565	Pkp2	-3.25789	-1.70394	1.28e-08	1.01e-05	9.091	8.96693	9.00818	7.55137	7.21711	7.18583	545.337	500.398	514.911	187.58	148.787	145.596
ILMN_2950422	Tppp	-3.24246	-1.69709	3.75e-09	6.82e-06	9.52905	9.3121	9.34071	7.73567	7.74801	7.60692	738.807	635.656	648.385	213.142	214.972	194.945
ILMN_1219017	Dusp3	-3.22594	-1.68972	1.54e-09	4.64e-06	12.7893	12.8718	12.806	11.1824	11.1444	11.0711	7078.84	7495.7	7161.12	2324.08	2263.55	2151.53
ILMN_1240346	Socs5	-3.21444	-1.68457	9.19e-09	8.85e-06	10.6087	10.5657	10.4001	8.83021	8.99742	8.69322	1561.48	1515.65	1351.31	455.152	511.086	413.924
ILMN_2596230	Mlec	-3.19508	-1.67585	8.7e-09	8.85e-06	9.14866	9.05468	9.24269	7.3734	7.65236	7.39271	567.573	531.779	605.799	165.812	201.183	168.046
ILMN_1224883	Slc30a1	-3.15402	-1.65719	2.14e-08	1.41e-05	8.91266	8.98986	8.60425	7.10231	7.15418	7.27871	481.925	508.415	389.167	137.406	142.437	155.278
ILMN_2750515	Fos	-3.1343	-1.64814	1.02e-06	0.000143696	9.46639	9.85737	9.29814	7.81395	8.24138	7.62215	707.404	927.609	629.533	225.026	302.624	197.013
ILMN_2756496	Ogfod1	-3.12532	-1.64401	1.74e-08	1.21e-05	9.71606	9.67154	9.7717	8.18779	8.19672	7.84277	841.057	815.498	874.126	291.588	293.4	229.566
ILMN_2714534	Map2k1	-3.11158	-1.63765	5.93e-07	0.000107352	9.67575	9.60039	9.09552	7.81427	8.05517	7.58928	817.883	776.259	547.046	225.077	265.979	192.575
ILMN_2610973	Clock	-3.09954	-1.63205	8.25e-09	8.85e-06	10.9617	10.7018	10.9657	9.17443	9.27332	9.2852	1994.29	1665.53	1999.86	577.801	618.797	623.911
ILMN_1254031	Klf9	-3.096	-1.63041	7.95e-09	8.85e-06	13.5127	13.5033	13.2842	11.7987	11.8997	11.7106	11687.8	11611.9	9975.4	3562.5	3821.03	3351.41
ILMN_2796420	Kcnv1	-3.09102	-1.62808	1.65e-07	5.16e-05	10.5275	10.738	10.1568	8.71201	8.86985	8.9562	1476.01	1707.89	1141.58	419.349	467.834	496.69
ILMN_2672458	Gnb5	-3.07689	-1.62147	6.71e-09	8.85e-06	11.1365	11.3856	11.2839	9.60592	9.60017	9.73547	2251.27	2675.49	2493.34	779.238	776.138	852.451
ILMN_2879534	Extl1	-3.06398	-1.61541	7.13e-07	0.00011992	9.86611	9.46101	9.89915	8.42854	8.14294	7.80856	933.245	704.769	954.863	344.542	282.664	224.188
ILMN_2949021	Nceh1	-3.05734	-1.61228	5.38e-09	8.7e-06	12.4704	12.3682	12.5667	10.8842	10.9209	10.7633	5674.79	5286.74	6066.8	1890.05	1938.78	1738.05
ILMN_1215877	Extl1	-3.01606	-1.59266	8.2e-07	0.000128877	9.85516	9.81091	9.97366	8.6555	8.31947	7.88677	926.187	898.213	1005.48	403.241	319.456	236.676
ILMN_1257694	Mlec	-2.9988	-1.58438	1.27e-08	1.01e-05	10.1843	10.2156	10.4391	8.62078	8.80454	8.66054	1163.52	1189.06	1388.33	393.653	447.128	404.653
ILMN_1235124	Thsd4	-2.92831	-1.55007	5.1e-08	2.45e-05	9.32823	9.40359	9.25304	7.7611	8.00505	7.5685	642.801	677.272	610.158	216.933	256.898	189.822
ILMN_2700022	Arl2bp	-2.89098	-1.53156	1.16e-08	1.01e-05	8.88259	8.75375	8.87969	7.31548	7.18107	7.42481	471.984	431.659	471.036	159.287	145.117	171.827
ILMN_2476742	Nhsl2	-2.87901	-1.52557	1.73e-08	1.21e-05	10.0225	10.0451	10.1871	8.60407	8.66871	8.40517	1040.1	1056.51	1165.76	389.12	406.95	339.008
ILMN_2517170	Tuba4a	-2.85442	-1.5132	3.67e-08	2.05e-05	11.7489	11.5125	11.5357	10.1312	9.91584	10.2105	3441.73	2921.53	2968.91	1121.51	965.977	1184.83
ILMN_1214954	Cldn10	-2.8308	-1.50121	8.81e-06	0.000610566	10.6482	10.0654	10.9012	9.23235	8.73167	9.14725	1604.86	1071.51	1912.48	601.47	425.102	567.019
ILMN_1227376	Unc80	-2.81205	-1.49162	9.13e-07	0.000135826	9.02885	8.89746	8.84109	7.64957	7.6156	7.02737	522.343	476.873	458.6	200.793	196.121	130.451
ILMN_2515816	Cldn10	-2.80027	-1.48556	3.45e-06	0.000328144	11.5389	10.9478	11.7088	10.062	9.71251	9.96434	2975.47	1975.22	3347.44	1068.97	838.991	998.998
ILMN_2424713	Kalrn	-2.79825	-1.48452	4.77e-08	2.45e-05	8.62369	8.50642	8.50718	7.23688	7.09069	6.85615	394.446	363.653	363.845	150.841	136.304	115.853
ILMN_1234318	Ubxn6	-2.78458	-1.47746	9.97e-09	9.13e-06	11.2435	11.1381	11.2135	9.7879	9.75829	9.61661	2424.58	2253.74	2374.73	883.997	866.039	785.033
ILMN_2698880	Slc35f3	-2.78023	-1.4752	1.48e-08	1.11e-05	10.2907	10.177	10.1276	8.82114	8.6165	8.73203	1252.58	1157.68	1118.67	452.3	392.487	425.21
ILMN_2590054	Dpm1	-2.77905	-1.47459	7.06e-09	8.85e-06	9.3293	9.44157	9.46738	7.9179	7.94399	7.95259	643.277	695.337	707.892	241.839	246.252	247.724
ILMN_2596522	Mt1	-2.77741	-1.47374	2.65e-08	1.64e-05	14.7792	14.9401	14.9401	13.3281	13.3371	13.573	28118.8	31434.9	31434.9	10284	10348.4	12186.1
ILMN_2943722	Ociad2	-2.77098	-1.4704	2.5e-07	6.38e-05	11.1333	11.2979	10.8728	9.81716	9.63439	9.44123	2246.21	2517.7	1875.16	902.111	794.769	695.172
ILMN_2598430	Prkcg	-2.76847	-1.46909	3.87e-07	8.3e-05	9.96874	10.1112	10.4055	8.76482	8.45376	8.8596	1002.05	1106.03	1356.35	434.984	350.619	464.52
ILMN_1218890	Bhlhe40	-2.74727	-1.458	4.17e-08	2.22e-05	10.5912	10.7971	10.5924	9.15374	9.36343	9.08955	1542.68	1779.34	1543.89	569.575	658.677	544.788
ILMN_2630362	2610002M06Rik	-2.72622	-1.4469	1.3e-08	1.01e-05	9.45301	9.40323	9.2605	7.87614	7.96211	7.93779	700.875	677.103	613.322	234.939	249.365	245.195
ILMN_2517171	Tuba4a	-2.72066	-1.44395	5.31e-07	0.00010024	11.388	10.9524	11.103	9.78255	9.45067	9.87836	2680.01	1981.53	2199.59	880.729	699.736	941.202
ILMN_2620406	Nptx2	-2.71873	-1.44293	1.79e-07	5.35e-05	9.74988	10.1984	10.0848	8.50742	8.50315	8.69371	861.005	1174.97	1085.99	363.906	362.83	414.065
ILMN_2440634	Akap5	-2.7097	-1.43813	2.31e-08	1.49e-05	11.4535	11.2778	11.4993	9.99522	9.88013	10.0409	2804.42	2482.92	2894.99	1020.61	942.356	1053.45
ILMN_3001341	Cnnm1	-2.70458	-1.43541	6.84e-08	2.95e-05	9.04362	9.03999	8.80087	7.69802	7.43592	7.44433	527.717	526.392	445.992	207.651	173.155	174.168
ILMN_1249378	Bhlhe40	-2.69783	-1.4318	1e-06	0.000143012	11.3264	11.5791	11.0682	9.98855	10.0612	9.62847	2567.86	3059.46	2147.14	1015.91	1068.37	791.511
ILMN_1222313	Hist1h4f	-2.69626	-1.43096	5.84e-08	2.7e-05	9.73033	9.80113	9.44034	8.19924	8.25886	8.22082	849.416	892.144	694.744	293.912	306.311	298.341
ILMN_2723576	Cldn10	-2.66693	-1.41518	1.27e-06	0.000164098	9.8848	9.35765	9.96764	8.31369	8.20652	8.44434	945.411	656.044	1001.29	318.178	295.4	348.336
ILMN_2590053	Dpm1	-2.65777	-1.41022	2.99e-07	7.09e-05	9.35921	9.3942	9.36734	8.01846	8.20277	7.66887	656.753	672.877	660.466	259.298	294.631	203.498
ILMN_2713686	Pnpo	-2.64875	-1.40531	1.89e-07	5.44e-05	9.29814	9.27173	8.95514	7.75966	7.92914	7.62027	629.533	618.115	496.324	216.716	243.73	196.756
ILMN_1252990	Cck	-2.62894	-1.39448	3e-08	1.79e-05	14.0383	14.127	13.9682	12.519	12.7276	12.7034	16824.9	17891.6	16026.3	5869.61	6782.28	6669.72
ILMN_2598805	Rhbdl3	-2.60561	-1.38162	4.01e-08	2.16e-05	9.80964	9.66208	9.67154	8.47271	8.22771	8.29798	897.419	810.17	815.498	355.254	299.769	314.732
ILMN_2593774	Rgcc	-2.59574	-1.37615	2.89e-07	6.96e-05	10.0998	9.90426	10.253	8.70493	8.52402	8.89971	1097.34	958.253	1220.31	417.297	368.116	477.617
ILMN_1237961	Gnb5	-2.59543	-1.37598	4.86e-08	2.45e-05	11.7262	11.7815	11.636	10.3325	10.1999	10.4834	3388.04	3520.25	3182.68	1289.45	1176.17	1431.56
ILMN_2925923	Vgf	-2.5916	-1.37384	6.87e-06	0.000519412	11.1225	11.8168	11.2392	9.76814	10.1961	10.0928	2229.53	3607.48	2417.41	871.975	1173.05	1092.05
ILMN_2639805	Ogdh	-2.59142	-1.37375	1.46e-07	4.82e-05	10.0808	9.92227	10.177	8.48056	8.79098	8.78726	1082.95	970.286	1157.68	357.193	442.944	441.804
ILMN_1234054	Tmed8	-2.58802	-1.37185	1.29e-07	4.55e-05	9.10291	9.03214	8.78362	7.51243	7.75005	7.54064	549.857	523.532	440.69	182.585	215.277	186.191
ILMN_2667091	Ppp1r3c	-2.57162	-1.36268	1.89e-05	0.00104802	11.4121	11.0041	11.5074	10.0797	9.47828	10.2776	2725.14	2053.89	2911.22	1082.17	713.257	1241.31
ILMN_1215847	Gfap	-2.56816	-1.36074	3.27e-05	0.00155433	8.75887	8.60745	9.54405	7.54155	7.47681	7.80981	433.194	390.034	746.528	186.308	178.133	224.381
ILMN_1214318	Rasgrp1	-2.56044	-1.35639	1.51e-07	4.92e-05	8.18619	8.28523	7.9986	6.66656	6.76081	6.97349	291.266	311.963	255.752	101.586	108.444	125.669
ILMN_1245957	Mtg1	-2.53799	-1.34369	1.6e-08	1.19e-05	10.4662	10.4454	10.5213	9.16056	9.08974	9.15156	1414.67	1394.33	1469.7	572.273	544.859	568.716
ILMN_2695306	Fbxo9	-2.51861	-1.33263	2.39e-08	1.52e-05	11.3185	11.456	11.3064	10.0524	10.0329	9.99783	2553.96	2809.4	2532.62	1061.87	1047.6	1022.46
ILMN_2833415	Ephx4	-2.49839	-1.321	6.04e-08	2.74e-05	10.9641	10.9109	10.7479	9.6539	9.46738	9.53863	1997.71	1925.31	1719.66	805.588	707.892	743.727
ILMN_2966034	Zfp365	-2.47238	-1.3059	5.05e-08	2.45e-05	12.1848	12.06	11.9482	10.7785	10.7043	10.7925	4655.87	4269.87	3951.51	1756.49	1668.48	1773.63
ILMN_2482178	Ociad2	-2.46969	-1.30433	1.97e-07	5.57e-05	11.27	11.4844	11.0912	10.0149	10.0121	9.90553	2469.45	2865.19	2181.63	1034.65	1032.65	959.096
ILMN_1245276	2010300C02Rik	-2.45727	-1.29706	4.23e-08	2.23e-05	10.9246	10.9397	10.7769	9.5902	9.64303	9.51676	1943.67	1964.12	1754.6	770.795	799.543	732.539
ILMN_1260323	Akr1c18	-2.45437	-1.29535	1.93e-06	0.000219754	9.05	8.49813	8.49731	7.44186	7.31446	7.40306	530.055	361.568	361.365	173.87	159.174	169.255
ILMN_2775695	Necab3	-2.4537	-1.29496	4.52e-07	9.21e-05	8.93599	8.75971	8.72397	7.28507	7.52659	7.72314	489.779	433.448	422.841	155.964	184.387	211.299
ILMN_2747135	Gper1	-2.44686	-1.29093	1.16e-05	0.000738575	8.41898	8.21656	7.75691	7.03983	6.93733	6.54249	342.266	297.462	216.303	131.583	122.559	93.2151
ILMN_1257415	Jph4	-2.44536	-1.29005	7.3e-08	3.02e-05	11.2854	11.4833	11.3977	9.98053	10.1677	10.1481	2495.91	2862.98	2698.11	1010.27	1150.2	1134.67
ILMN_1260593	1700052N19Rik	-2.44389	-1.28918	3.92e-08	2.14e-05	9.24508	9.18671	9.37395	7.99187	7.94947	7.99686	606.8	582.741	663.501	254.561	247.189	255.443
ILMN_2420366	Zrsr2	-2.43659	-1.28486	4.48e-07	9.21e-05	10.724	10.7922	10.6471	9.3898	9.23189	9.68706	1691.38	1773.32	1603.63	670.828	601.281	824.32
ILMN_2768972	Fam107a	-2.43378	-1.2832	6.43e-06	0.000501065	8.69371	8.66054	9.25921	7.52705	7.4301	7.80672	414.065	404.653	612.774	184.446	172.458	223.901
ILMN_2616226	Dbp	-2.42502	-1.278	1.21e-06	0.000158895	10.7647	10.4785	10.953	9.64703	9.33482	9.3804	1739.74	1426.78	1982.42	801.765	645.746	666.471
ILMN_2997796	Mlec	-2.42255	-1.27653	1.26e-07	4.5e-05	7.81968	8.15162	7.94002	6.68172	6.71577	6.68424	225.921	284.369	245.575	102.66	105.111	102.839
ILMN_1225037	Arhgap32	-2.41499	-1.27202	2.12e-07	5.76e-05	10.6003	10.2943	10.3611	9.23589	9.18325	9.02046	1552.41	1255.74	1315.19	602.948	581.345	519.314
ILMN_2608416	Syt1	-2.41063	-1.26941	6e-08	2.74e-05	13.2416	13.3194	13.2645	12.1292	11.9765	11.9115	9685.23	10221.8	9840.24	4479.72	4029.88	3852.17
ILMN_2856771	Dgkb	-2.40996	-1.26901	1.42e-07	4.76e-05	8.98498	9.13688	9.10787	7.71398	7.72544	7.98329	506.697	562.957	551.75	209.961	211.636	253.052
ILMN_1228797	Ephx4	-2.40949	-1.26873	4.98e-08	2.45e-05	10.4811	10.4768	10.4359	9.30805	9.11005	9.16949	1429.31	1425.01	1385.22	633.871	552.582	575.826
ILMN_1249905	Dbndd2	-2.40804	-1.26786	3.72e-08	2.05e-05	13.0303	13.0303	12.9138	11.7646	11.6808	11.7255	8366.07	8366.07	7716.75	3479.31	3282.89	3386.4
ILMN_2622190	Pnma2	-2.39931	-1.26262	5.14e-08	2.45e-05	12.9327	12.8611	12.7495	11.6316	11.584	11.5399	7818.62	7439.83	6886.28	3172.83	3069.94	2977.43
ILMN_1251414	Npas4	-2.3979	-1.26177	6.76e-06	0.00051653	8.08698	8.63913	8.00102	7.08894	7.05889	6.79399	271.91	398.693	256.181	136.139	133.333	110.967
ILMN_2727481	Palmd	-2.39274	-1.25866	2.19e-07	5.9e-05	10.5054	10.6153	10.2433	9.17995	9.21619	9.19179	1453.54	1568.63	1212.08	580.015	594.773	584.795
ILMN_1254985	Arhgef9	-2.38788	-1.25573	9e-08	3.51e-05	10.5175	10.4391	10.3058	9.20315	9.06516	9.22695	1465.82	1388.33	1265.8	589.419	535.654	599.225
ILMN_2420209	Nhsl2	-2.37677	-1.249	1.01e-06	0.000143333	9.29045	9.19268	9.11297	8.13926	8.05012	7.65971	626.188	585.158	553.703	281.944	265.049	202.211
ILMN_2985579	1700052N19Rik	-2.37037	-1.24511	3.94e-07	8.38e-05	9.32367	9.35058	9.25794	7.96174	8.31037	7.92475	640.774	652.839	612.235	249.3	317.448	242.99
ILMN_2596396	Grasp	-2.36942	-1.24453	1.83e-07	5.35e-05	10.7465	11.0168	10.9351	9.56246	9.7724	9.62999	1717.98	2072.02	1957.96	756.116	874.554	792.345
ILMN_3055230	Rasgrf1	-2.36477	-1.2417	7.45e-07	0.000122245	8.77831	8.9664	9.09417	7.57919	7.92802	7.60657	439.072	500.212	546.534	191.234	243.54	194.897
ILMN_2753761	Il34	-2.35801	-1.23757	3.71e-07	8.09e-05	9.08107	8.91127	8.75872	7.52205	7.7683	7.74801	541.594	481.459	433.148	183.807	218.017	214.972
ILMN_2728729	Sdc4	-2.35785	-1.23747	1.37e-07	4.66e-05	8.49351	8.29621	8.52586	7.1667	7.13109	7.30538	360.413	314.346	368.587	143.678	140.175	158.175
ILMN_2676052	Tef	-2.34825	-1.23159	6.04e-07	0.000108968	11.6578	11.4086	11.8076	10.4551	10.2539	10.4702	3231.01	2718.44	3584.7	1403.81	1221.05	1418.52
ILMN_3126277	Palmd	-2.34704	-1.23084	5.11e-07	9.72e-05	10.5729	10.808	10.4309	9.39461	9.24269	9.48203	1523.24	1792.81	1380.46	673.069	605.799	715.117
ILMN_2909150	Ctgf	-2.34554	-1.22992	7.38e-06	0.000540925	9.72171	9.35682	9.30562	8.34403	8.4547	7.89566	844.357	655.668	632.808	324.939	350.848	238.139
ILMN_2606540	Shisa7	-2.33973	-1.22634	7.15e-07	0.00011992	10.1841	10.1823	9.83095	8.96503	8.70429	8.84898	1163.35	1161.94	910.774	499.74	417.112	461.115
ILMN_1257178	Zfp367	-2.33242	-1.22183	8.23e-07	0.000128877	8.99568	8.93692	9.02105	7.7711	8.0019	7.51517	510.47	490.096	519.524	218.441	256.337	182.933
ILMN_2855792	Pnpo	-2.32288	-1.21592	1.56e-07	5e-05	9.51396	9.27078	9.51261	8.19439	8.17381	8.28141	731.116	617.707	730.433	292.925	288.776	311.137
ILMN_2877165	Sgpp1	-2.32193	-1.21533	6.17e-08	2.74e-05	11.1251	11.0631	11.2264	9.93108	9.93594	9.90146	2233.44	2139.5	2395.9	976.235	979.527	956.392
ILMN_1251000	Tac1	-2.31943	-1.21377	4.83e-07	9.37e-05	10.193	10.348	10.0089	9.09315	8.98417	8.83121	1170.55	1303.31	1030.34	546.15	506.413	455.47
ILMN_1220034	Junb	-2.31809	-1.21293	1.8e-07	5.35e-05	9.26332	9.50753	9.21341	8.12512	8.09256	8.12778	614.522	727.866	593.626	279.192	272.963	279.709
ILMN_2935462	Scn2b	-2.31314	-1.20985	1.72e-07	5.27e-05	11.4792	11.3269	11.2057	10.1693	10.1673	10.0457	2854.95	2568.79	2361.77	1151.47	1149.87	1056.96
ILMN_3160137	Aldoc	-2.31305	-1.2098	3.67e-06	0.000340811	12.6468	12.3629	12.8611	11.5481	11.1775	11.5157	6412.93	5267.52	7439.83	2994.58	2316.12	2928.03
ILMN_3143557	Adi1	-2.30823	-1.20679	1.68e-07	5.18e-05	9.85585	10.0275	9.99657	8.69526	8.67278	8.89155	926.629	1043.73	1021.57	414.51	408.101	474.924
ILMN_2622671	Acsl1	-2.30705	-1.20605	4.94e-08	2.45e-05	8.98663	8.88677	8.94686	7.72637	7.74524	7.73052	507.277	473.354	493.483	211.772	214.56	212.382
ILMN_2637413	Dbpht2	-2.3053	-1.20496	5.11e-07	9.72e-05	12.0886	12.2912	12.1196	11.1099	11.0187	10.7559	4355.38	5012.06	4449.97	2210.06	2074.78	1729.17
ILMN_2748222	Tesc	-2.30063	-1.20203	4.28e-06	0.00037409	10.741	10.4598	10.7054	9.55059	9.10243	9.64703	1711.47	1408.31	1669.69	749.917	549.675	801.765
ILMN_3034121	Mapt	-2.29835	-1.2006	8e-08	3.21e-05	7.70937	7.82952	7.75369	6.47945	6.59165	6.61968	209.291	227.468	215.82	89.2299	96.4457	98.3384
ILMN_2641132	Cnksr2	-2.29752	-1.20008	7.22e-07	0.000120226	10.0958	9.8526	9.76951	8.72209	8.85304	8.54253	1094.29	924.544	872.803	422.291	462.413	372.87
ILMN_1254952	Mapt	-2.29201	-1.19661	6.58e-07	0.0001141	8.01465	8.16023	7.88767	7.0148	6.66429	6.79362	258.612	286.071	236.823	129.319	101.427	110.939
ILMN_2733314	Rgs7bp	-2.29151	-1.1963	9.67e-07	0.000139405	12.509	12.4513	12.2612	11.3621	11.2957	10.9748	5828.86	5600.52	4909.07	2632.37	2513.89	2012.58
ILMN_1217442	Zfp365	-2.29099	-1.19597	1.94e-07	5.53e-05	12.8584	12.7457	12.7306	11.6031	11.7081	11.4356	7426.37	6868.07	6796.67	3110.94	3345.7	2769.87
ILMN_2451529	Scn2b	-2.28238	-1.19054	1.03e-07	3.9e-05	12.1491	12.1228	12.0843	11.0242	10.9426	10.8178	4541.85	4459.98	4342.52	2082.65	1968.13	1804.99
ILMN_2885123	Fam212b	-2.26326	-1.1784	5.65e-07	0.000103517	9.34385	9.65744	9.27415	8.24877	8.21325	8.27821	649.798	807.566	619.152	304.177	296.78	310.448
ILMN_2632509	Ppp1r14c	-2.26285	-1.17814	9.6e-06	0.000647712	9.85427	9.6929	9.5844	8.72234	8.73236	8.14243	925.613	827.661	767.698	422.363	425.308	282.562
ILMN_2500540	Lin7a	-2.26172	-1.17742	8e-08	3.21e-05	11.9545	12.0426	11.9029	10.7528	10.8105	10.8045	3968.86	4218.79	3829.46	1725.51	1795.94	1788.41
ILMN_2854878	Necap1	-2.25943	-1.17596	6.32e-08	2.78e-05	12.5357	12.5438	12.5733	11.3493	11.4255	11.3501	5937.76	5971.27	6094.41	2609.1	2750.54	2610.44
ILMN_2554110	Gm16867	-2.25861	-1.17543	5.42e-07	0.000101344	9.37717	9.42707	9.18999	8.19368	8.29369	7.98056	664.983	688.386	584.065	292.781	313.798	252.573
ILMN_1248614	Syne1	-2.25291	-1.17179	1.86e-07	5.38e-05	8.36411	8.4147	8.29183	7.30028	7.05488	7.20011	329.494	341.254	313.393	157.617	132.963	147.045
ILMN_2979248	Tmed8	-2.25284	-1.17175	7.27e-08	3.02e-05	8.99628	9.04287	8.97829	7.80995	7.8937	7.79854	510.681	527.443	504.353	224.404	237.816	222.636
ILMN_2713008	Fam73a	-2.25138	-1.17081	3.88e-06	0.000353761	9.17906	9.18516	8.72346	8.00634	7.8772	7.69171	579.658	582.115	422.693	257.128	235.112	206.745
ILMN_3007236	Mtg1	-2.24283	-1.16532	1.61e-07	5.11e-05	9.0299	8.98591	9.01712	7.96397	7.85417	7.71883	522.722	507.023	518.112	249.686	231.388	210.668
ILMN_2703585	Gbas	-2.23811	-1.16228	5.44e-07	0.000101344	9.56091	9.34358	9.57224	8.2071	8.28752	8.49527	755.304	649.679	761.256	295.517	312.458	360.855
ILMN_2932814	Ccdc127	-2.23301	-1.15899	6.72e-07	0.000115254	10.327	10.2623	10.3111	9.17843	9.32412	8.92093	1284.52	1228.22	1270.43	579.406	640.974	484.694
ILMN_1232850	Cpne6	-2.23034	-1.15726	3.57e-07	7.88e-05	11.7106	11.6194	11.7907	10.7143	10.5027	10.4319	3351.41	3146.23	3542.93	1680.11	1450.82	1381.39
ILMN_3014674	Fam169b	-2.22253	-1.1522	1.02e-06	0.000143424	8.85373	8.6536	8.6982	7.73017	7.66418	7.35456	462.635	402.712	415.353	212.331	202.838	163.66
ILMN_2480115	Rgs2	-2.22099	-1.1512	1.29e-05	0.000802018	8.41659	8.41898	7.92425	7.1615	7.30012	6.8446	341.701	342.266	242.905	143.162	157.599	114.929
ILMN_2734391	Ramp1	-2.20992	-1.14399	3.53e-07	7.85e-05	11.2521	11.0966	11.1511	10.1079	10.1014	9.85865	2439.11	2189.87	2274.19	1103.49	1098.58	928.428
ILMN_2748402	Col5a1	-2.20489	-1.14071	1.73e-05	0.000988783	9.35453	9.13986	9.28443	8.39143	8.26085	7.70443	654.628	564.123	623.581	335.794	306.735	208.576
ILMN_1238433	Rbp1	-2.20485	-1.14068	0.00159602	0.0241211	9.19445	8.87712	10.1032	7.89616	8.15268	8.7039	585.874	470.197	1099.94	238.221	284.578	417
ILMN_1258159	Slc2a1	-2.2042	-1.14025	2.85e-06	0.000288147	10.9409	10.6889	10.619	9.70502	9.7644	9.35855	1965.82	1650.69	1572.63	834.647	869.717	656.455
ILMN_2683486	Dennd4a	-2.20098	-1.13815	4.84e-07	9.37e-05	11.0756	11.0801	11.011	9.99397	10.0396	9.71865	2158.22	2164.85	2063.62	1019.73	1052.49	842.567
ILMN_2876575	Ubxn6	-2.20023	-1.13765	4.77e-07	9.37e-05	10.0978	10.0754	10.0275	8.81843	8.84058	9.12876	1095.8	1078.94	1043.73	451.451	458.437	559.795
ILMN_2713004	Fam73a	-2.19987	-1.13742	2.92e-06	0.000292862	9.30718	9.12753	8.8398	8.07941	7.98789	7.79494	633.49	559.318	458.188	270.487	253.859	222.081
ILMN_2640849	Glycam1	-2.19928	-1.13703	6.98e-06	0.00052217	7.45086	7.81299	8.06797	6.75056	6.55891	6.61126	174.957	224.877	268.35	107.677	94.2819	97.7658
ILMN_2665948	Pkp2	-2.19478	-1.13408	4.05e-07	8.45e-05	8.41144	8.32857	8.23868	7.34064	7.17549	7.06033	340.484	321.476	302.058	162.088	144.557	133.466
ILMN_2772582	Smad3	-2.19359	-1.1333	2.78e-07	6.83e-05	10.1204	9.92842	10.1062	8.97095	8.97277	8.81137	1113.1	974.433	1102.22	501.793	502.427	449.248
ILMN_2497575	Prickle2	-2.18909	-1.13033	1.04e-06	0.000145548	13.1587	13.2154	13.1263	12.2148	12.0934	11.8014	9144.74	9511.45	8941.69	4753.44	4369.86	3569.22
ILMN_1245467	Ccdc127	-2.18476	-1.12748	2.07e-07	5.74e-05	10.9887	10.9968	10.9976	9.86611	9.98516	9.74938	2032.01	2043.46	2044.58	933.245	1013.52	860.71
ILMN_1219154	Mt2	-2.18432	-1.12719	7.78e-06	0.000559298	8.00825	8.29008	8.48379	6.92791	7.10207	7.37059	257.469	313.013	357.995	121.761	137.384	165.489
ILMN_1239134	Lypd1	-2.17598	-1.12166	2.65e-07	6.62e-05	12.8639	12.923	13.0987	11.8395	11.792	11.8891	7454.52	7766.34	8771.95	3664.84	3546.08	3792.86
ILMN_1251634	Gria3	-2.1755	-1.12135	4.73e-07	9.37e-05	11.7958	11.6199	11.5101	10.6193	10.4714	10.471	3555.48	3147.27	2916.57	1573.02	1419.72	1419.34
ILMN_2715304	Necap1	-2.1522	-1.10581	7.64e-07	0.000124908	10.7375	10.4778	10.5486	9.3411	9.50712	9.59833	1707.35	1426.04	1497.82	648.562	727.66	775.151
ILMN_2885990	Pdlim3	-2.15208	-1.10573	9.8e-05	0.00332045	8.3445	8.05227	7.59928	7.12871	6.98829	6.56184	325.046	265.445	193.914	139.944	126.966	94.4735
ILMN_1218051	Iqgap2	-2.14844	-1.10329	1.68e-06	0.000195504	7.8535	7.85766	7.4745	6.58799	6.70174	6.58606	231.281	231.948	177.848	96.202	104.094	96.0729
ILMN_2419364	9130024F11Rik	-2.14275	-1.09946	4.79e-07	9.37e-05	10.6993	10.527	10.5014	9.49385	9.57988	9.3557	1662.72	1475.56	1449.6	720.999	765.299	655.157
ILMN_3105417	Bdnf	-2.1404	-1.09788	2.39e-05	0.00123122	10.4223	10.984	10.5538	9.28003	9.71227	9.67413	1372.25	2025.41	1503.13	621.681	838.85	816.966
ILMN_1244081	Rgs4	-2.13803	-1.09628	1.02e-05	0.000680432	12.3703	12.8809	12.3341	11.3832	11.5654	11.3479	5294.64	7543.01	5163.28	2671.05	3030.57	2606.5
ILMN_3062286	Phactr1	-2.13727	-1.09577	1.14e-05	0.000729456	10.6438	10.724	10.1501	9.33785	9.54952	9.34325	1599.95	1691.38	1136.31	647.1	749.36	649.53
ILMN_1240590	Necap1	-2.13609	-1.09497	2.27e-07	6.01e-05	12.4607	12.3156	12.4489	11.2514	11.3121	11.3768	5636.87	5097.52	5591.07	2437.81	2542.6	2659.23
ILMN_2660815	Emc6	-2.13171	-1.09201	1.63e-07	5.11e-05	12.0462	11.9824	11.9792	10.8876	10.868	10.9761	4229.15	4046.27	4037.28	1894.47	1868.87	2014.4
ILMN_2757232	Aqp4	-2.1301	-1.09092	3.57e-06	0.000336275	9.49776	9.49474	9.69507	8.64271	8.19841	8.57368	722.953	721.441	828.908	399.683	293.742	381.009
ILMN_2666622	Rgs2	-2.12777	-1.08934	3.87e-05	0.0017335	8.83245	8.9335	8.19771	7.56781	7.63423	7.49358	455.86	488.934	293.6	189.73	198.67	180.215
ILMN_2799667	Apmap	-2.12736	-1.08906	2.58e-07	6.54e-05	11.4993	11.4594	11.5852	10.3732	10.5255	10.378	2894.99	2815.88	3072.41	1326.31	1473.98	1330.71
ILMN_2999670	St8sia5	-2.12575	-1.08797	5.63e-07	0.000103517	11.0291	11.0218	11.0116	10.0998	9.78295	9.91584	2089.72	2079.2	2064.54	1097.34	880.971	965.977
ILMN_1259148	Nudt2	-2.12489	-1.08739	2.56e-06	0.000270563	10.6636	10.749	10.6683	9.35604	9.62732	9.83537	1622.06	1720.96	1627.32	655.312	790.882	913.568
ILMN_1216762	Tmem60	-2.11793	-1.08265	1.36e-07	4.66e-05	10.8448	10.8457	10.8884	9.7717	9.79121	9.76814	1839.17	1840.31	1895.59	874.126	886.026	871.975
ILMN_2647627	Ppp1cb	-2.11786	-1.08261	1.2e-05	0.000757771	10.2699	10.1419	9.80181	8.93305	8.79744	9.23527	1234.64	1129.83	892.565	488.783	444.933	602.688
ILMN_1247990	Purb	-2.11514	-1.08075	7.09e-07	0.00011992	9.38374	9.67008	9.44626	8.50825	8.38014	8.36943	668.015	814.672	697.602	364.116	333.175	330.712
ILMN_2647628	Ppp1cb	-2.1053	-1.07403	2.65e-06	0.000277814	10.4118	10.2652	10.027	9.18846	9.00727	9.28625	1362.26	1230.67	1043.38	583.449	514.586	624.365
ILMN_2606433	Elfn1	-2.1045	-1.07348	2.29e-05	0.00120237	9.31067	9.17147	9.25218	8.55958	8.09617	7.85815	635.024	576.617	609.797	377.302	273.646	232.027
ILMN_1216035	St8sia5	-2.10228	-1.07196	2.88e-07	6.96e-05	9.87138	9.78408	9.70679	8.68137	8.78781	8.6772	936.662	881.658	835.669	410.538	441.972	409.352
ILMN_2784068	Ppm1e	-2.10222	-1.07191	7.88e-07	0.000127136	11.8116	11.9569	12.02	10.9854	10.7204	10.867	3594.5	3975.5	4153.17	2027.39	1687.15	1867.6
ILMN_2938047	Etv5	-2.1022	-1.0719	7.14e-06	0.000528618	9.18792	9.22278	9.42501	8.08717	8.02234	8.5105	583.231	597.492	687.401	271.944	259.996	364.682
ILMN_2594325	Car10	-2.10085	-1.07097	1.12e-06	0.000153112	11.1189	11.0912	10.7938	9.97729	9.95348	9.86013	2223.9	2181.63	1775.19	1008.01	991.508	929.383
ILMN_2966162	Tmem56	-2.10076	-1.07091	4.84e-07	9.37e-05	10.2578	10.1552	10.3727	9.14561	9.29197	9.13532	1224.31	1140.32	1325.82	566.372	626.848	562.349
ILMN_2981767	Klc2	-2.09999	-1.07038	1.3e-06	0.000166126	9.0385	8.87011	9.12625	7.95997	8.08097	7.78279	525.849	467.919	558.823	248.994	270.778	220.219
ILMN_2778655	Vcam1	-2.09634	-1.06788	4.44e-06	0.000386944	9.80054	9.76417	10.2199	8.85702	8.7813	8.94262	891.777	869.577	1192.58	463.693	439.983	492.037
ILMN_2751072	Gna11	-2.09627	-1.06782	4.6e-07	9.21e-05	11.7523	11.7377	11.6215	10.5344	10.615	10.7586	3449.91	3414.96	3150.73	1483.13	1568.31	1732.42
ILMN_2650289	Rin1	-2.0896	-1.06322	2.67e-06	0.00027877	8.65469	8.84531	8.70202	7.71914	7.85558	7.43762	403.015	459.942	416.456	210.714	231.615	173.359
ILMN_1223285	Hspa2	-2.08824	-1.06229	2.6e-06	0.000273364	12.7276	12.8708	12.511	11.743	11.7068	11.4727	6782.28	7490.42	5837.04	3427.59	3342.75	2842.11
ILMN_1238215	Ctgf	-2.08805	-1.06216	9.03e-05	0.00313766	9.48665	8.96802	8.89438	8.14707	8.30592	7.70958	717.406	500.777	475.855	283.474	316.468	209.322
ILMN_2852904	Ublcp1	-2.08436	-1.05961	4.28e-07	8.84e-05	11.1608	10.9727	10.9896	9.97482	9.91779	10.0518	2289.5	2009.65	2033.34	1006.28	967.281	1061.4
ILMN_2974064	Osbpl3	-2.08343	-1.05896	2.72e-06	0.000280846	8.23516	8.4914	8.25151	7.34977	7.39598	7.05543	301.321	359.887	304.756	163.118	168.428	133.014
ILMN_1223321	Phyhip	-2.08278	-1.05851	7.23e-06	0.000532896	9.58305	9.59801	9.58322	8.42401	8.30914	8.85559	766.981	774.975	767.072	343.462	317.176	463.233
ILMN_2677393	Camk2a	-2.07716	-1.05461	1.13e-06	0.000153507	10.9829	10.8656	10.8312	9.96294	9.89965	9.65329	2023.88	1865.77	1821.93	998.028	955.197	805.246
ILMN_1254131	Gna11	-2.07665	-1.05426	2.24e-07	6.01e-05	12.1939	12.158	12.1654	11.1333	11.0512	11.1699	4685.07	4569.98	4593.43	2246.21	2122.03	2303.94
ILMN_2691478	Cckbr	-2.07313	-1.05181	5.72e-06	0.000464952	12.051	12.4424	12.0288	11.0134	11.2804	11.073	4243.5	5566.05	4178.44	2067.15	2487.29	2154.31
ILMN_2696609	Slc25a37	-2.0669	-1.04747	1.05e-06	0.00014595	9.13417	9.12143	8.9874	8.06797	8.16681	7.86582	561.901	556.962	507.548	268.35	287.379	233.263
ILMN_1236107	Ogfrl1	-2.06413	-1.04553	5e-07	9.63e-05	12.5733	12.5102	12.5305	11.3922	11.6269	11.4584	6094.41	5833.83	5916.59	2687.76	3162.53	2813.98
ILMN_1217389	Pkib	-2.06045	-1.04296	9.23e-07	0.000135826	9.53016	9.25999	9.39398	8.457	8.29035	8.30791	739.374	613.106	672.775	351.407	313.071	316.906
ILMN_2746947	Gda	-2.05914	-1.04204	1.93e-05	0.00106542	8.43186	8.98952	8.79098	7.58939	7.90642	7.59042	345.337	508.295	442.944	192.59	239.922	192.728
ILMN_2652104	Mia3	-2.05897	-1.04192	4.21e-06	0.000370852	9.25245	9.41454	9.60771	8.19771	8.54492	8.4063	609.91	682.431	780.205	293.6	373.488	339.273
ILMN_2696610	Slc25a37	-2.05589	-1.03976	7.14e-07	0.00011992	9.10637	9.313	9.13417	8.19195	8.20389	8.03842	551.174	636.052	561.901	292.43	294.861	262.908
ILMN_2614313	Lin7a	-2.05219	-1.03716	6.56e-07	0.0001141	10.4347	10.5164	10.3677	9.313	9.36035	9.53389	1384.03	1464.68	1321.26	636.052	657.272	741.289
ILMN_2595857	Ankrd37	-2.0488	-1.03478	1.04e-05	0.000688979	9.59725	9.2014	9.11086	8.15132	8.22309	8.43077	774.57	588.703	552.895	284.31	298.811	345.076
ILMN_2851671	Myadm	-2.0458	-1.03267	2.95e-07	7.04e-05	10.7497	10.8479	10.7417	9.7359	9.78987	9.71553	1721.75	1843.07	1712.33	852.703	885.209	840.746
ILMN_2701750	2310061J03Rik	-2.04519	-1.03224	3.74e-07	8.09e-05	9.73766	9.6887	9.82779	8.7871	8.67311	8.69723	853.747	825.256	908.78	441.754	408.193	415.075
ILMN_1217761	Rab40b	-2.04446	-1.03172	1.15e-06	0.000155625	8.44972	8.38958	8.33489	7.5136	7.37146	7.19399	349.639	335.363	322.889	182.733	165.588	146.422
ILMN_2824971	Gpr158	-2.04354	-1.03107	1.15e-06	0.000155284	11.9609	11.8764	11.7602	10.9896	10.7797	10.735	3986.5	3759.69	3468.74	2033.34	1757.96	1704.32
ILMN_2607196	Fam49b	-2.0429	-1.03062	1.18e-06	0.000158002	12.2481	12.1369	12.1389	11.3218	11.0175	11.0927	4864.53	4503.69	4509.97	2559.74	2073.05	2183.91
ILMN_2674184	Kcnb1	-2.04089	-1.0292	3.3e-05	0.00156463	10.4079	10.2939	9.96212	9.41848	9.2765	8.88135	1358.59	1255.38	997.466	684.298	620.16	471.577
ILMN_2844996	Actn1	-2.04078	-1.02912	3.99e-07	8.38e-05	12.3559	12.3387	12.1964	11.2781	11.3001	11.2255	5242.11	5179.82	4693.39	2483.48	2521.48	2394.42
ILMN_2621743	Gad1	-2.03879	-1.02771	2.04e-05	0.00111026	13.4751	13.4259	12.9989	12.5029	12.1989	12.115	11387.3	11005.2	8185.49	5804.41	4701.4	4435.71
ILMN_1256775	Thrsp	-2.03783	-1.02704	1.85e-05	0.00103783	9.70774	9.51716	9.76519	8.73167	8.30128	8.87604	836.218	732.744	870.195	425.102	315.453	469.846
ILMN_2702374	Ppm1e	-2.03263	-1.02334	3.96e-07	8.38e-05	13.168	13.1112	13.1612	12.2209	12.0711	12.0784	9203.85	8848.11	9160.57	4773.78	4302.87	4324.63
ILMN_2765047	Chrd	-2.03224	-1.02307	4.14e-07	8.59e-05	9.01477	8.95636	9.08198	7.92802	7.98968	8.06618	517.269	496.743	541.935	243.54	254.175	268.017
ILMN_1234988	Gad1	-2.02855	-1.02045	1.03e-06	0.000144368	13.8056	13.6423	13.5914	12.7716	12.5536	12.6527	14318.5	12785.9	12342.6	6992.48	6011.84	6439.31
ILMN_1239397	Hk2	-2.01916	-1.01376	0.00213357	0.0297079	9.67252	8.66917	8.39346	7.84813	8.09072	7.75502	816.056	407.079	336.267	230.422	272.616	216.02
ILMN_1259933	Ttyh1	-2.0188	-1.01349	1.46e-06	0.000181756	10.3989	10.3341	10.43	9.54691	9.21532	9.36035	1350.16	1290.89	1379.56	748.008	594.412	657.272
ILMN_2636443	Bcl2l2	-2.01828	-1.01313	3.05e-07	7.15e-05	12.0138	11.9229	11.9622	10.9735	10.9345	10.9515	4135.41	3882.73	3990.01	2010.72	1957.08	1980.27
ILMN_1237302	Pcdh20	-2.01577	-1.01133	1.21e-06	0.000158895	9.63161	9.817	9.80113	8.63506	8.87575	8.70493	793.239	902.008	892.144	397.57	469.749	417.297
ILMN_2665133	Timp4	-2.01038	-1.00747	0.000102611	0.00343409	8.97299	8.65013	9.08398	7.86185	7.5539	8.26894	502.504	401.743	542.686	232.623	187.91	308.459
ILMN_1227221	Gpr158	-2.00988	-1.00711	1.35e-06	0.00017135	12.3338	12.2472	12.1595	11.3801	11.2384	11.1006	5162.21	4861.51	4574.71	2665.3	2415.98	2195.92
ILMN_2822905	Ngef	-2.00857	-1.00617	5.5e-07	0.000101597	10.7399	10.8113	10.6613	9.74595	9.65476	9.79328	1710.12	1796.92	1619.48	858.666	806.067	887.299
ILMN_2627041	Cx3cl1	-2.00532	-1.00383	1.11e-06	0.00015285	13.7229	13.67	13.5831	12.7836	12.6636	12.5174	13520.5	13034.1	12272.4	7050.78	6488.09	5862.75
ILMN_2636004	Mical2	-2.00506	-1.00365	1.39e-05	0.00084519	13.3544	13.5224	13.0695	12.4714	12.3597	12.1042	10472.9	11766.7	8596.17	5678.91	5255.93	4402.78
ILMN_2596479	Camk2a	-2.0038	-1.00274	7.73e-07	0.000125916	12.3194	12.218	12.246	11.3428	11.3042	11.1283	5111.11	4764.01	4857.57	2597.23	2528.66	2238.42
ILMN_1226525	H2-Ab1	-2.00362	-1.00261	4.81e-05	0.00200571	8.25547	7.73017	7.5803	6.9747	6.81688	6.76654	305.593	212.331	191.38	125.775	112.742	108.876
ILMN_1225718	Hmgcr	-2.00354	-1.00255	1.04e-06	0.000145548	10.5576	10.3653	10.2895	9.40659	9.4456	9.35267	1507.18	1319.09	1251.59	678.68	697.285	653.786
ILMN_3145814	Ogfrl1	-1.99627	-0.997307	8.89e-07	0.000135476	11.0718	11.0526	10.942	9.97262	9.94906	10.1527	2152.46	2123.99	1967.24	1004.75	988.476	1138.31
ILMN_2694955	Igfbp4	-1.99448	-0.996014	7.79e-06	0.00055935	10.0037	9.9404	10.2036	9.03477	8.84303	9.28182	1026.63	982.555	1179.19	524.489	459.217	622.453
ILMN_3020599	Ankrd34a	-1.98768	-0.991083	6.71e-07	0.000115254	8.14243	8.10468	8.08907	7.06094	7.06221	7.23978	282.562	275.265	272.304	133.522	133.64	151.144
ILMN_2675587	Ublcp1	-1.98639	-0.990147	7.93e-07	0.000127136	10.1016	10.008	10.0167	9.03743	9.16493	8.95353	1098.7	1029.7	1035.95	525.456	574.009	495.773
ILMN_2711562	Pip5k1b	-1.98591	-0.989799	6.98e-06	0.00052217	8.84252	8.47774	8.69619	7.51045	7.68791	7.8487	459.054	356.496	414.778	182.335	206.202	230.512
ILMN_1250001	Mgarp	-1.98541	-0.989435	0.000453763	0.00994125	8.06186	7.45106	7.11651	6.55692	6.7661	6.33811	267.216	174.982	138.766	94.1518	108.842	80.9025
ILMN_1259436	Fbxo9	-1.98452	-0.988793	8.39e-06	0.000589995	7.88618	7.98807	7.74866	7.1504	6.77058	6.73556	236.58	253.892	215.069	142.064	109.181	106.563
ILMN_1251565	Pcnxl2	-1.98375	-0.98823	3.19e-06	0.000312912	9.95925	9.96377	9.82547	9.14454	8.83864	8.80062	995.48	998.603	907.324	565.955	457.82	445.914
ILMN_1244829	Hap1	-1.98356	-0.988093	2.78e-06	0.000284403	12.5328	12.5565	12.8762	11.6189	11.6929	11.6894	5925.8	6024.15	7518.19	3145.21	3310.66	3302.6
ILMN_2936517	Bcl2l2	-1.98042	-0.985807	1.18e-06	0.000158002	11.2104	11.2081	11.0059	10.177	10.2237	10.0663	2369.54	2365.81	2056.37	1157.68	1195.73	1072.14
ILMN_2954824	Ppp1r1b	-1.9798	-0.985354	2.02e-06	0.000227839	9.61433	9.78926	9.8046	8.60971	8.89078	8.75164	783.795	884.832	894.292	390.644	474.671	431.028
ILMN_2752431	Itpka	-1.97874	-0.984579	1.22e-06	0.000159313	11.8819	11.8556	11.9464	10.9093	10.7741	11.0467	3773.98	3705.76	3946.66	1923.16	1751.18	2115.42
ILMN_2434274	Dclk1	-1.97873	-0.984571	1.58e-06	0.000189099	8.22953	8.06762	8.14243	7.26166	7.22049	7.00372	300.148	268.285	282.562	153.454	149.136	128.331
ILMN_1245037	Ngef	-1.97816	-0.984159	8.2e-07	0.000128877	12.6527	12.6013	12.4816	11.6785	11.5297	11.5749	6439.31	6213.91	5719.07	3277.7	2956.51	3050.68
ILMN_1259022	Etl4	-1.97767	-0.983801	5.7e-06	0.000464952	11.271	11.0348	10.9467	10.2844	9.96764	10.0491	2471.26	2098.06	1973.7	1247.1	1001.29	1059.48
ILMN_1248692	Cacng3	-1.97664	-0.983049	6.98e-05	0.00260476	9.82914	10.203	9.58167	8.83718	9.13092	8.69659	909.633	1178.74	766.249	457.358	560.637	414.892
ILMN_2875812	Cops7a	-1.9758	-0.982437	6.17e-07	0.000110954	11.5612	11.5462	11.6815	10.6303	10.5528	10.6583	3021.74	2990.5	3284.53	1585.06	1502.18	1616.14
ILMN_2650106	Coa5	-1.97196	-0.979633	5.83e-07	0.00010597	10.8979	10.8569	10.7453	9.85643	9.8233	9.88154	1908.12	1854.61	1716.59	927	905.959	943.279
ILMN_2486694	BC029722	-1.96754	-0.976393	1.54e-06	0.000185523	11.003	10.9328	10.9392	10.0705	9.81032	10.0649	2052.29	1954.73	1963.44	1075.28	897.845	1071.15
ILMN_3141249	Thsd4	-1.96099	-0.971579	0.000123916	0.00393215	7.56654	8.08011	7.5584	7.05735	6.75095	6.48202	189.564	270.618	188.497	133.191	107.706	89.3884
ILMN_2463616	Map7	-1.96089	-0.971507	1.6e-06	0.000190308	10.9012	10.9606	11.0227	10.0003	10.1249	9.84484	1912.48	1992.85	2080.51	1024.22	1116.6	919.586
ILMN_1258988	Igfbp4	-1.95743	-0.968959	2.69e-06	0.000279366	10.5425	10.6618	10.8068	9.75276	9.55758	9.79389	1491.42	1620.05	1791.33	862.724	753.56	887.674
ILMN_2620545	Gpr37l1	-1.95704	-0.968672	0.000100939	0.00339067	7.92738	7.47463	8.24317	6.79676	6.96717	6.97524	243.432	177.864	303	111.18	125.12	125.822
ILMN_2671253	Gspt2	-1.9569	-0.968568	1.47e-06	0.000181798	11.8997	11.9601	11.8764	10.9044	10.8282	11.0979	3821.03	3984.17	3759.69	1916.73	1818.08	2191.76
ILMN_3132050	Rasgrf1	-1.95318	-0.965825	0.000112414	0.00365153	8.42764	8.44653	9.00312	7.46933	7.58285	7.92764	344.329	348.867	513.108	177.212	191.719	243.477
ILMN_1235361	C2cd4b	-1.9528	-0.965546	7.34e-06	0.000538955	8.63506	8.95074	8.49418	7.67857	7.72738	7.7774	397.57	494.814	360.58	204.871	211.921	219.396
ILMN_2434200	Adam11	-1.95196	-0.964922	5.79e-06	0.000467346	8.79987	8.86679	8.74516	8.0887	7.72774	7.70061	445.68	466.841	429.096	272.233	211.973	208.025
ILMN_3126933	Tacc1	-1.95194	-0.96491	2.08e-06	0.000232047	10.2019	10.4798	10.1982	9.28975	9.34358	9.35185	1177.83	1428.02	1174.79	625.883	649.679	653.414
ILMN_2868220	Inhba	-1.95177	-0.964785	0.000720953	0.0138563	9.39398	9.47581	9.11449	8.53495	8.76982	7.78515	672.775	712.039	554.286	370.917	436.496	220.578
ILMN_2729826	Sst	-1.95044	-0.963803	2.65e-06	0.000277814	14.2401	14.2092	14.2642	13.4782	13.1712	13.1726	19350.8	18941.1	19676.5	11411.9	9224.42	9233.23
ILMN_1248812	Srd5a3	-1.94772	-0.961787	1.54e-06	0.000185523	10.1568	10.3619	10.2453	9.26689	9.2078	9.40393	1141.58	1315.93	1213.79	616.046	591.323	677.433
ILMN_2683222	Srd5a3	-1.947	-0.961253	3.38e-06	0.000325816	10.2331	10.2688	10.1366	9.05665	9.40937	9.28869	1203.54	1233.73	1125.68	532.503	679.988	625.425
ILMN_2977404	Tmod1	-1.94654	-0.960909	1.64e-05	0.000955693	9.18193	9.39972	8.99597	8.39647	8.28556	8.01286	580.814	675.456	510.572	336.969	312.033	258.293
ILMN_2518412	Grb10	-1.94314	-0.958392	1.78e-06	0.000206105	11.1436	11.216	11.4146	10.3374	10.3264	10.2353	2262.38	2378.77	2729.93	1293.76	1284.01	1205.41
ILMN_1212612	Rcan2	-1.94284	-0.95817	3.34e-05	0.00157726	10.7535	10.5246	10.2727	9.32605	9.59929	9.75098	1726.37	1473.03	1237.08	641.83	775.665	861.662
ILMN_3106592	Rcan2	-1.93752	-0.95421	8.68e-06	0.000605301	11.6184	11.4901	11.4833	10.7114	10.3112	10.7066	3144.1	2876.46	2862.98	1676.66	1270.51	1671.14
ILMN_2465437	Rgs7bp	-1.93716	-0.953944	1.46e-05	0.00087531	9.29904	9.25059	8.85724	8.27394	8.2286	8.0425	629.926	609.125	463.763	309.532	299.954	263.654
ILMN_1243457	Fam120a	-1.93648	-0.953434	1.81e-06	0.000207825	10.6184	10.661	10.6298	9.84957	9.57169	9.62763	1572.01	1619.13	1584.49	922.606	760.967	791.055
ILMN_2657243	Kcnf1	-1.93382	-0.951453	3.46e-05	0.00162023	11.4634	11.5529	11.02	10.544	10.3883	10.2496	2823.68	3004.39	2076.65	1493.03	1340.24	1217.4
ILMN_2760977	Impact	-1.93187	-0.949999	2.37e-05	0.00122629	12.3794	12.5345	12.1791	11.5486	11.5554	11.1391	5327.94	5932.81	4637.5	2995.47	3009.63	2255.23
ILMN_2798993	Nr1d2	-1.93168	-0.949853	7.95e-06	0.000567118	9.33403	9.20267	8.89903	8.24467	8.22874	8.11276	645.391	589.223	477.393	303.315	299.984	276.811
ILMN_2688257	Fam212b	-1.93067	-0.949102	3.85e-06	0.000352286	8.61072	8.63172	8.43218	7.75735	7.44325	7.62672	390.918	396.649	345.414	216.369	174.037	197.638
ILMN_1240264	Usp2	-1.92499	-0.944855	1.38e-06	0.000174604	10.1988	10.1327	10.2331	9.35185	9.25245	9.12565	1175.29	1122.62	1203.54	653.414	609.91	558.592
ILMN_2745036	Arl2bp	-1.9223	-0.942831	1.12e-06	0.00015285	11.5234	11.6002	11.6789	10.5741	10.6936	10.7064	2943.76	3104.57	3278.73	1524.49	1656.1	1670.85
ILMN_1230454	Hadhb	-1.91807	-0.939655	2.46e-06	0.000261823	10.6936	10.5729	10.6285	9.704	9.5394	9.83265	1656.1	1523.24	1583.07	834.054	744.124	911.849
ILMN_2746521	Icam5	-1.91569	-0.937864	1.29e-06	0.000165673	11.0526	11.0933	11.1706	10.2764	10.0916	10.135	2123.99	2184.89	2305.06	1240.19	1091.1	1124.44
ILMN_2637811	Gtf2h1	-1.91484	-0.937226	7.9e-07	0.000127136	11.9193	11.9332	12.0281	11.0259	11.057	10.9861	3873.26	3910.66	4176.67	2085.07	2130.6	2028.32
ILMN_3076439	Slc1a2	-1.9141	-0.936669	1.72e-06	0.000199672	9.71777	9.70201	9.83828	8.91266	8.69499	8.8404	842.055	832.908	915.416	481.925	414.432	458.381
ILMN_1230137	Tpi1	-1.9126	-0.935533	1.2e-06	0.00015825	14.3561	14.2448	14.3706	13.4751	13.3169	13.3729	20970.2	19414.1	21182.9	11387.3	10204.3	10607.9
ILMN_1251696	Irf2	-1.91136	-0.934599	4.51e-06	0.000390937	11.0457	11.1954	11.0565	10.3613	10.0335	10.099	2113.97	2345.04	2129.76	1315.41	1048.07	1096.73
ILMN_2918875	Sln	-1.90864	-0.932542	1.72e-05	0.000988783	8.52518	8.30172	8.77507	7.65851	7.69003	7.45581	368.414	315.549	438.086	202.042	206.504	175.558
ILMN_1218127	Pcp4l1	-1.90847	-0.932419	1.37e-06	0.000173218	9.76607	9.7173	9.72744	8.83428	8.89711	8.68215	870.723	841.778	847.719	456.44	476.758	410.761
ILMN_1248181	Zbtb7a	-1.90267	-0.928025	7.93e-06	0.000567118	9.95873	9.98298	9.85924	9.18042	9.06595	8.7705	995.122	1011.99	928.813	580.206	535.949	436.701
ILMN_2585867	Jph1	-1.89873	-0.925036	6.98e-05	0.00260476	9.69825	9.4481	9.18895	8.7285	8.57134	8.26035	830.737	698.492	583.645	424.169	380.392	306.629
ILMN_3140383	Hspa2	-1.89747	-0.924076	2.29e-06	0.000249404	10.5483	10.629	10.392	9.68309	9.5849	9.52905	1497.44	1583.57	1343.73	822.055	767.968	738.807
ILMN_3162895	Tceal3	-1.89572	-0.922743	6.78e-06	0.00051653	9.63987	9.43504	9.29212	8.65879	8.50642	8.43359	797.793	692.198	626.912	404.163	363.653	345.751
ILMN_1231567	Adi1	-1.89565	-0.922692	0.000104765	0.00347535	7.90568	7.19185	7.3894	6.60764	6.50271	6.60851	239.799	146.205	167.661	97.5208	90.6801	97.5794
ILMN_2859032	Gfod1	-1.89503	-0.922223	2.69e-06	0.000279366	10.6108	10.6409	10.4122	9.73486	9.58823	9.57414	1563.76	1596.69	1362.68	852.091	769.742	762.26
ILMN_1237725	Arsj	-1.89384	-0.921311	5.59e-05	0.00221521	7.55617	7.63683	7.37146	6.32983	6.5423	6.92839	188.206	199.029	165.588	80.4394	93.2027	121.802
ILMN_1248796	Igsf11	-1.88831	-0.917094	1.63e-06	0.00019266	8.49527	8.38616	8.33751	7.55222	7.51767	7.39778	360.855	334.569	323.475	187.691	183.25	168.637
ILMN_2594039	Nat8l	-1.88667	-0.915841	2.3e-06	0.000250012	9.81295	9.81393	9.90553	9.04894	8.94056	8.79539	899.48	900.094	959.096	529.666	491.334	444.299
ILMN_1229433	Tmprss7	-1.88544	-0.9149	1.01e-06	0.000143333	8.0839	8.16965	8.05762	7.18993	7.22485	7.15169	271.329	287.945	266.431	146.011	149.588	142.191
ILMN_1235993	Clec2l	-1.88403	-0.913822	2.42e-06	0.000260172	10.4866	10.2189	10.3187	9.4014	9.46768	9.41362	1434.81	1191.75	1277.1	676.243	708.037	681.996
ILMN_1219407	Ccsap	-1.8828	-0.912881	9.99e-07	0.000143012	10.374	10.3506	10.4275	9.44913	9.43372	9.53054	1327.01	1305.68	1377.16	698.99	691.566	739.57
ILMN_2588815	Pgam2	-1.88272	-0.912819	3.35e-05	0.00158168	8.82273	8.64452	8.43855	7.78515	7.91005	7.47215	452.801	400.183	346.943	220.578	240.526	177.558
ILMN_2624695	Chchd4	-1.88108	-0.91156	7.56e-06	0.000548763	11.2731	11.3507	11.3818	10.2554	10.3693	10.6463	2474.89	2611.57	2668.5	1222.34	1322.73	1602.67
ILMN_1259754	Rnf4	-1.88074	-0.911298	3.23e-06	0.000316212	9.30537	9.48942	9.46349	8.45906	8.41898	8.64636	632.698	718.789	705.983	351.909	342.266	400.695
ILMN_1235329	Etv5	-1.8802	-0.910883	2.8e-06	0.000285837	9.28907	9.42842	9.41173	8.45441	8.3452	8.59696	625.588	689.029	681.105	350.778	325.204	387.206
ILMN_1230881	Ipcef1	-1.87712	-0.908522	0.000300506	0.00735755	8.90658	8.40194	8.19841	7.76878	7.6962	7.31638	479.896	338.25	293.742	218.09	207.39	159.386
ILMN_2982097	Gatad1	-1.87692	-0.908364	1e-05	0.000671418	10.1877	10.3056	10.2995	9.12916	9.55181	9.38673	1166.27	1265.61	1260.24	559.951	750.55	669.4
ILMN_1231439	Aatk	-1.87685	-0.908312	2.2e-06	0.000242872	13.0473	13.0813	13.0832	12.2654	12.202	12.0194	8464.92	8666.88	8678.46	4923.38	4711.56	4151.57
ILMN_1243372	Anks1b	-1.87567	-0.907404	9.64e-07	0.000139405	8.88034	8.88227	8.83409	7.96044	7.91193	8.00211	471.246	471.878	456.379	249.075	240.84	256.376
ILMN_2868927	Fam98c	-1.87528	-0.907105	3.09e-05	0.00147837	9.29714	9.45278	8.99371	8.36943	8.49336	8.15953	629.098	700.762	509.774	330.712	360.375	285.933
ILMN_2932359	Tpi1	-1.87382	-0.905979	2.43e-06	0.000260217	13.8104	13.6531	13.8185	12.9569	12.8425	12.7646	14366.6	12882.3	14447	7950.96	7344.86	6958.9
ILMN_2828916	Frmd6	-1.86625	-0.900143	1.65e-06	0.000193552	8.6165	8.71683	8.60537	7.65729	7.77103	7.80995	392.487	420.754	389.47	201.871	218.43	224.404
ILMN_2812215	Plekhg5	-1.86511	-0.899258	1.21e-06	0.000158895	8.70015	8.79146	8.69287	7.87464	7.82419	7.78788	415.917	443.092	413.822	234.694	226.629	220.996
ILMN_2718406	Rab26	-1.86465	-0.898905	2e-05	0.00109464	9.60258	9.58801	9.97301	8.86934	8.66837	8.92918	777.437	769.624	1005.02	467.667	406.854	487.473
ILMN_1220048	Gm10010	-1.86351	-0.898022	0.000117587	0.00378025	8.65299	8.65079	8.37676	7.91695	7.77936	7.29016	402.54	401.928	332.396	241.68	219.695	156.516
ILMN_2440059	Baiap2	-1.8624	-0.897165	1.52e-06	0.000185288	10.697	10.7633	10.6248	9.73214	9.81901	9.8424	1660.05	1738.05	1578.98	850.484	903.265	918.029
ILMN_3091288	Tpd52	-1.86002	-0.895318	1.28e-06	0.000165088	12.8014	12.9353	12.869	11.9955	11.9464	11.9778	7138.41	7832.55	7480.74	4083.15	3946.66	4033.4
ILMN_2932662	Rasl11a	-1.85998	-0.895287	1.24e-05	0.000777319	8.89971	9.17252	9.08955	7.9675	8.18508	8.32334	477.617	577.036	544.788	250.297	291.041	320.314
ILMN_1240883	Rnf4	-1.85916	-0.894654	4.88e-06	0.000413196	10.0603	10.0695	10.214	9.18639	9.0913	9.38217	1067.7	1074.56	1187.74	582.611	545.449	667.289
ILMN_1238309	Rbfox1	-1.85445	-0.890992	4.55e-05	0.00193447	13.4701	13.3452	13.1472	12.5775	12.5751	12.1369	11347.3	10406.7	9072.09	6112.41	6102.2	4503.69
ILMN_1239133	Klc2	-1.85251	-0.889483	1.9e-06	0.000217268	8.76143	8.83569	8.93599	7.99212	7.97821	7.89434	433.965	456.887	489.779	254.606	252.162	237.921
ILMN_2624145	Mtfp1	-1.85232	-0.889335	9.55e-06	0.000645238	9.66744	9.50561	9.72667	8.8143	8.87187	8.54555	813.184	726.898	847.267	450.161	468.489	373.651
ILMN_1220761	Mpv17l	-1.85059	-0.887988	1.44e-06	0.000180091	11.3936	11.2827	11.3264	10.4187	10.5035	10.4165	2690.46	2491.37	2567.86	1368.84	1451.71	1366.69
ILMN_2442177	Anks1b	-1.84944	-0.88709	1.09e-05	0.000707671	10.0265	9.94543	9.93389	9.22085	9.18231	8.84138	1042.98	985.993	978.134	596.694	580.968	458.692
ILMN_1223359	Dnal1	-1.84832	-0.886215	0.000117401	0.00377829	8.61536	8.41225	8.04791	7.62074	7.5685	7.22763	392.176	340.675	264.643	196.821	189.822	149.876
ILMN_2705878	Limd2	-1.84614	-0.884509	2.12e-05	0.00114594	7.92949	7.97065	7.9999	6.96141	7.36932	6.91578	243.79	250.844	255.982	124.622	165.343	120.742
ILMN_2757682	Leng9	-1.84266	-0.881787	2.27e-06	0.000247988	10.1253	10.0129	9.99285	9.14584	9.08818	9.2516	1116.9	1033.17	1018.93	566.465	544.271	609.551
ILMN_1232237	Ciapin1	-1.83831	-0.87838	6.79e-06	0.00051653	9.87714	9.77651	9.95023	8.93599	9.16786	8.86488	940.406	877.047	989.273	489.779	575.178	466.226
ILMN_1254622	Pcp4l1	-1.83696	-0.877322	1.63e-05	0.00095205	11.4818	11.2318	11.2316	10.6229	10.4313	10.259	2859.98	2405.05	2404.59	1576.97	1380.83	1225.36
ILMN_2932824	Gnl1	-1.83651	-0.87697	1.86e-06	0.000213024	12.1426	12.0462	12.0144	11.2568	11.1603	11.1551	4521.59	4229.15	4136.96	2446.98	2288.69	2280.48
ILMN_2744731	Csrnp3	-1.83576	-0.876374	0.00105673	0.018118	9.8203	10.3787	9.75481	9.01223	9.53504	8.77738	904.077	1331.33	863.956	516.359	741.88	438.788
ILMN_2755936	Rasl11a	-1.83524	-0.87597	2.23e-05	0.00118333	8.38491	8.71491	8.66901	7.86903	7.7471	7.52479	334.28	420.194	407.035	233.783	214.838	184.156
ILMN_2764781	Pls3	-1.83306	-0.874256	3.71e-05	0.00168464	11.2781	11.228	10.9219	10.4912	10.0995	10.2146	2483.48	2398.63	1940.02	1439.32	1097.08	1188.23
ILMN_2883138	Srd5a3	-1.83257	-0.873868	7.01e-06	0.000523509	10.1361	10.3117	10.0433	9.15796	9.38169	9.3299	1125.34	1270.97	1055.2	571.243	667.068	643.547
ILMN_2695150	Smc5	-1.82881	-0.870905	4.13e-05	0.00180456	9.7974	9.50599	9.33325	8.79038	8.73982	8.49372	889.836	727.091	645.042	442.761	427.512	360.465
ILMN_2745037	Arl2bp	-1.82809	-0.870337	3.97e-06	0.000359813	11.6021	11.632	11.6352	10.5961	10.7979	10.8642	3108.69	3173.76	3180.83	1547.94	1780.32	1864.01
ILMN_2651556	Otof	-1.82638	-0.86899	0.000533171	0.0111969	7.97921	7.51478	8.22771	7.17371	7.21982	6.72119	252.337	182.883	299.769	144.378	149.068	105.507
ILMN_2765593	Lrrc48	-1.82636	-0.868975	4.14e-05	0.00180495	8.73267	8.74071	8.25598	7.68035	7.76565	7.67643	425.398	427.774	305.701	205.124	217.617	204.567
ILMN_3160326	Prkg2	-1.82627	-0.868901	3.57e-06	0.000336275	9.01358	8.77117	8.83271	8.03176	8.02172	7.95728	516.842	436.903	455.944	261.699	259.883	248.53
ILMN_2666764	Cstad	-1.82371	-0.866875	2.17e-05	0.00116347	7.99306	7.97135	7.71838	6.91159	7.24454	6.92604	254.772	250.967	210.603	120.391	151.644	121.604
ILMN_2504268	Spock2	-1.82326	-0.86652	3.02e-06	0.000300294	9.68063	9.53016	9.68947	8.80318	8.67849	8.81903	820.656	739.374	825.696	446.707	409.717	451.64
ILMN_3136149	Faim2	-1.82048	-0.864317	1.95e-06	0.000221585	10.6693	10.671	10.7831	9.89306	9.82547	9.81192	1628.51	1630.36	1762.12	950.838	907.324	898.841
ILMN_2745450	Tlk1	-1.8198	-0.863782	2.55e-06	0.000270142	11.4873	11.551	11.3565	10.6277	10.5788	10.597	2870.89	3000.6	2622.13	1582.15	1529.45	1548.89
ILMN_2686252	Ppip5k1	-1.81879	-0.86298	2.87e-06	0.00028916	9.44339	9.42087	9.36651	8.66042	8.52481	8.45661	696.217	685.431	660.085	404.618	368.317	351.312
ILMN_2717015	Ccl17	-1.81844	-0.862698	5.88e-05	0.00231067	8.17797	8.14229	7.6754	7.24734	7.12147	7.03875	289.611	282.536	204.421	151.938	139.244	131.485
ILMN_1232310	Vgf	-1.81814	-0.862459	0.000101653	0.00340706	7.59053	8.13224	7.6366	6.76047	7.03732	6.9742	192.742	280.575	198.997	108.418	131.355	125.732
ILMN_1260381	Cyld	-1.81622	-0.860942	6.05e-05	0.00234962	9.47179	9.51871	9.17674	8.76554	8.52518	8.29369	710.058	733.528	578.727	435.201	368.414	313.798
ILMN_2837226	Nudcd3	-1.81596	-0.860731	3.6e-06	0.000337322	8.70473	8.69111	8.50768	7.78706	7.82775	7.70652	417.238	413.32	363.971	220.87	227.189	208.879
ILMN_3145415	Cstf3	-1.81547	-0.860345	4.12e-06	0.000365524	10.8277	10.8348	10.6859	9.829	9.90011	10.0383	1817.49	1826.45	1647.29	909.547	955.495	1051.54
ILMN_2719702	Rasl10a	-1.81378	-0.859003	9.15e-05	0.00315045	9.2181	8.99544	9.61953	8.48622	8.42883	8.34101	595.557	510.386	786.624	358.597	344.612	324.262
ILMN_1244631	Ugp2	-1.81085	-0.856663	4.46e-06	0.000387431	9.67864	9.54745	9.60172	8.84898	8.61641	8.79244	819.523	748.288	776.975	461.115	392.461	443.391
ILMN_2965903	Hdc	-1.81019	-0.856137	5.4e-06	0.000444836	8.71307	8.84876	8.69247	7.91112	8.01103	7.76373	419.659	461.042	413.708	240.705	257.965	217.329
ILMN_1236539	Pfkl	-1.80822	-0.854566	2.54e-05	0.00128285	11.8484	11.4881	11.7885	10.9197	10.9586	10.6829	3687.48	2872.5	3537.37	1937.18	1990.12	1643.88
ILMN_2852957	Dkk3	-1.80566	-0.852526	3.81e-05	0.00171785	11.1491	11.1234	11.5339	10.5258	10.2652	10.4578	2270.99	2230.88	2965.18	1474.32	1230.67	1406.38
ILMN_1231146	Agfg1	-1.80472	-0.851775	2.3e-06	0.000250012	11.1951	11.1625	11.0988	10.3181	10.2297	10.3532	2344.56	2292.19	2193.16	1276.64	1200.77	1308.05
ILMN_1252545	Map7	-1.80461	-0.851685	6.79e-06	0.00051653	8.80062	9.04661	8.81742	8.09302	8.0792	7.93738	445.914	528.81	451.137	273.049	270.447	245.126
ILMN_2688560	Pcnxl2	-1.80369	-0.850955	2.23e-05	0.00118333	9.09654	8.89577	8.71468	8.11276	7.89685	8.14451	547.432	476.315	420.126	276.811	238.336	282.97
ILMN_1214213	Rbbp9	-1.80015	-0.848116	4.28e-06	0.00037409	11.2469	11.1219	11.1837	10.4197	10.3796	10.2089	2430.34	2228.49	2326.11	1369.76	1332.19	1183.52
ILMN_2813390	Tmem60	-1.79954	-0.847626	7.09e-06	0.000528069	11.706	11.5629	11.4933	10.6031	10.7865	10.8298	3340.92	3025.48	2882.93	1555.45	1766.25	1820.13
ILMN_3160449	Tmem263	-1.79598	-0.844773	5.02e-06	0.000419159	9.96601	9.91042	9.78926	9.03438	9.15096	8.94603	1000.16	962.353	884.832	524.348	568.479	493.199
ILMN_1217296	Cops7a	-1.79466	-0.843709	4.61e-06	0.000396286	10.6012	10.5493	10.7912	9.78513	9.79229	9.83314	1553.4	1498.48	1772.03	882.301	886.691	912.161
ILMN_3074180	Pacsin1	-1.79364	-0.842889	8.63e-05	0.00302372	8.01617	8.27554	8.22441	7.54051	7.43329	7.01366	258.885	309.875	299.085	186.174	172.839	129.217
ILMN_2599036	Ntrk3	-1.79191	-0.841501	1.08e-05	0.000704007	8.87011	9.10291	8.76204	8.13264	8.01638	8.06155	467.919	549.857	434.147	280.652	258.923	267.157
ILMN_2605917	Sh2b3	-1.79176	-0.841381	3.42e-06	0.000326547	10.265	10.133	10.3096	9.38549	9.44943	9.34859	1230.49	1122.91	1269.11	668.825	699.136	651.937
ILMN_2638066	Gria3	-1.79092	-0.840698	1.13e-05	0.000725656	8.78597	8.57867	8.57063	7.80628	7.6629	7.94399	441.408	382.329	380.205	223.834	202.658	246.252
ILMN_2794258	Mpv17l	-1.78922	-0.83933	3.72e-06	0.00034311	11.4456	11.3012	11.339	10.5557	10.5813	10.4307	2789.05	2523.4	2590.49	1505.2	1532.1	1380.23
ILMN_1242700	Spcs3	-1.78909	-0.839228	1.46e-05	0.00087531	8.13056	8.21162	7.85622	7.14209	7.25383	7.28478	280.247	296.445	231.716	141.248	152.624	155.933
ILMN_1258035	Gpc4	-1.78834	-0.838621	1.46e-05	0.00087531	7.95253	8.26217	8.04056	7.2873	7.34179	7.11031	247.714	307.016	263.3	156.205	162.218	138.171
ILMN_2491831	Purb	-1.7881	-0.838431	3.16e-06	0.000311421	13.7063	13.7013	13.7154	12.9791	12.8125	12.8161	13365.8	13320.3	13450.6	8074.28	7193.58	7211.46
ILMN_2618244	Slc17a7	-1.78641	-0.837066	8.69e-06	0.000605611	11.2677	11.1551	11.4825	10.4854	10.4554	10.4533	2465.52	2280.48	2861.4	1433.56	1404.08	1402.04
ILMN_2976120	Ist1	-1.78625	-0.836936	2.27e-06	0.000247988	12.0622	12.1491	12.0711	11.2307	11.2951	11.2458	4276.41	4541.85	4302.87	2403.09	2512.83	2428.34
ILMN_1255499	Sprn	-1.78607	-0.836792	6.65e-06	0.000513731	11.3042	11.178	11.4088	10.4403	10.3766	10.5636	2528.66	2316.86	2718.84	1389.41	1329.48	1513.43
ILMN_2712305	Dctn4	-1.78537	-0.836223	2.92e-06	0.000292862	11.8886	11.8261	11.955	11.0132	11.1179	11.03	3791.59	3630.93	3970.31	2066.8	2222.4	2091.01
ILMN_1237518	Dgkg	-1.78361	-0.834802	4.01e-06	0.000360746	11.6713	11.6405	11.5476	10.8903	10.733	10.7318	3261.49	3192.62	2993.52	1897.99	1701.96	1700.59
ILMN_1229246	Spata2l	-1.78326	-0.834515	2.02e-06	0.000228008	10.4893	10.5419	10.4915	9.65185	9.68706	9.68027	1437.47	1490.87	1439.63	804.448	824.32	820.448
ILMN_2713060	Fam131a	-1.78254	-0.833938	1.63e-05	0.000951902	12.9368	12.8629	12.5785	12.0411	11.9436	11.8916	7840.91	7449.53	6116.45	4214.51	3939.07	3799.56
ILMN_1222171	Trmt10a	-1.78219	-0.833653	6.72e-06	0.00051653	8.97039	8.90389	8.87011	8.19223	8.12577	7.92543	501.6	479.002	467.919	292.488	279.319	243.105
ILMN_1228808	Fam98c	-1.78204	-0.83353	9.22e-06	0.000630552	11.4227	11.3922	11.22	10.4898	10.6491	10.3954	2745.22	2687.76	2385.45	1437.99	1605.8	1346.91
ILMN_2958099	Adssl1	-1.78184	-0.83337	9.04e-05	0.00314075	8.73203	8.78459	8.35762	7.86605	7.94374	7.56434	425.21	440.986	328.014	233.301	246.209	189.275
ILMN_2634644	Sprn	-1.78118	-0.832836	3.6e-06	0.000337322	8.53754	8.47579	8.65164	7.76018	7.73678	7.6695	371.583	356.013	402.164	216.794	213.305	203.587
ILMN_2639589	Cdadc1	-1.78029	-0.83211	0.000116595	0.00376035	8.5503	8.43855	8.35998	7.73052	7.85299	7.269	374.884	346.943	328.552	212.382	231.198	154.236
ILMN_1250250	Pbp2	-1.77957	-0.831527	0.000373115	0.00860235	7.33236	7.73361	6.95975	6.38893	6.5585	6.58371	161.161	212.838	124.478	83.8033	94.255	95.9165
ILMN_1216021	Ttyh1	-1.77853	-0.830687	1.43e-05	0.00086826	12.6577	12.5785	12.519	11.9227	11.5629	11.7776	6461.84	6116.45	5869.61	3882.21	3025.48	3510.79
ILMN_3133352	Ung	-1.77811	-0.830341	5.91e-06	0.000475413	8.62214	8.56293	8.75844	7.82743	7.90476	7.7203	394.025	378.181	433.066	227.14	239.646	210.883
ILMN_1238317	Samd12	-1.77782	-0.830113	7.63e-06	0.000552028	8.16528	8.10149	8.1358	7.30615	7.45334	7.15274	287.074	274.657	281.268	158.259	175.259	142.295
ILMN_1216469	Kcnab1	-1.77549	-0.82822	4.05e-06	0.000361789	10.7756	10.744	10.9022	9.98357	9.91157	10.042	1752.99	1714.97	1913.78	1012.41	963.117	1054.24
ILMN_2766253	Mbnl1	-1.77536	-0.828112	6.07e-06	0.00048222	11.0324	11.0691	10.8898	10.2737	10.1549	10.0784	2094.46	2148.44	1897.43	1237.88	1140.06	1081.17
ILMN_2925711	Dusp6	-1.7718	-0.825214	0.000294966	0.00725888	11.6015	11.958	11.2012	10.7591	10.7951	10.7309	3107.52	3978.42	2354.46	1733.07	1776.79	1699.5
ILMN_1253661	Plekhg5	-1.77047	-0.82413	1.74e-05	0.000992711	7.64751	7.69419	7.99802	7.01233	6.96968	6.88533	200.507	207.101	255.649	129.098	125.338	118.22
ILMN_2733091	Baiap2	-1.76978	-0.823569	2.18e-05	0.00116692	9.8959	9.84729	9.55278	9.04901	8.94136	8.8349	952.713	921.15	751.06	529.69	491.605	456.637
ILMN_2429164	Gnal	-1.76966	-0.823473	9.92e-05	0.00334859	9.83198	9.93523	9.7958	9.34425	8.75164	8.9967	911.427	979.041	888.852	649.98	431.028	510.829
ILMN_2503052	Tnnc1	-1.76921	-0.823106	0.000629324	0.0125357	9.14385	9.25766	8.58032	7.95332	8.13154	8.42764	565.683	612.117	382.766	247.85	280.439	344.329
ILMN_1241211	Gucy1a3	-1.76867	-0.822665	7.31e-06	0.000537001	9.19922	8.97829	8.94573	8.21804	8.17415	8.26306	587.815	504.353	493.098	297.768	288.844	307.205
ILMN_2756891	Lpcat4	-1.76834	-0.822393	5.72e-06	0.000464952	8.11388	7.88677	7.96074	7.15267	7.11858	7.22296	277.027	236.676	249.127	142.288	138.965	149.393
ILMN_2503715	Ttc7b	-1.76647	-0.820873	4.2e-06	0.000370397	11.8751	11.8284	11.9115	11.1195	11.0878	10.945	3756.34	3636.68	3852.17	2224.9	2176.52	1971.42
ILMN_1217153	Rab18	-1.76551	-0.820084	3.72e-06	0.00034311	11.7371	11.689	11.8556	10.9725	10.9307	10.9182	3413.7	3301.69	3705.76	2009.39	1951.89	1935.12
ILMN_2753342	Hapln1	-1.7594	-0.81508	2.49e-05	0.00126927	9.71512	9.37395	9.54647	8.82932	8.78266	8.57832	840.509	663.501	747.779	454.874	440.398	382.235
ILMN_1212875	Arhgef19	-1.75858	-0.814411	0.000965011	0.0169696	7.77324	7.33926	8.258	6.92487	6.9702	7.0322	218.765	161.934	306.13	121.504	125.383	130.889
ILMN_2632337	Ntrk3	-1.75599	-0.812283	9.36e-05	0.00321215	8.12381	7.92208	7.77611	7.39336	7.05981	6.93198	278.94	242.539	219.201	168.122	133.418	122.105
ILMN_1220865	Spink8	-1.75546	-0.811851	5.72e-05	0.00225995	7.89348	8.04533	8.2605	7.12203	7.472	7.16973	237.779	264.172	306.66	139.298	177.54	143.98
ILMN_2728830	Taf13	-1.75491	-0.811396	6.88e-06	0.000519412	10.5596	10.5092	10.5504	9.87618	9.64178	9.66711	1509.27	1457.46	1499.63	939.784	798.848	813.001
ILMN_2793442	Ssx2ip	-1.75488	-0.811371	5.95e-06	0.000477097	11.6544	11.5934	11.7262	10.8991	10.9102	10.7305	3223.43	3089.99	3388.04	1909.71	1924.47	1699.05
ILMN_2746556	Dkk3	-1.75359	-0.810307	1.72e-05	0.000988783	10.8563	11.0016	11.1179	10.3412	10.0912	10.1125	1853.81	2050.31	2222.4	1297.19	1090.81	1107.06
ILMN_3030340	Csnk1d	-1.75332	-0.810087	7.78e-06	0.000559298	7.74687	7.71811	7.9227	7.08263	6.9322	6.94259	214.803	210.564	242.644	135.545	122.124	123.007
ILMN_2762509	Ncdn	-1.75327	-0.810052	5.04e-05	0.00205509	11.8971	11.5989	12.0886	11.1232	11.0416	10.9896	3813.91	3101.93	4355.38	2230.51	2107.97	2033.34
ILMN_1243082	Fam65b	-1.75204	-0.809032	3.29e-06	0.00031942	9.5397	9.59303	9.66415	8.79407	8.79563	8.78009	744.281	772.306	811.331	443.893	444.374	439.612
ILMN_2923615	Ppm1k	-1.75195	-0.808962	6.32e-06	0.000495975	11.0218	10.8698	11.059	10.253	10.1136	10.1571	2079.2	1871.31	2133.56	1220.31	1107.92	1141.83
ILMN_2599130	Aldoa	-1.7512	-0.808341	4.03e-06	0.000361789	13.8451	13.7918	13.8827	13.0729	12.9494	13.0723	14715.6	14182.7	15104.7	8616.59	7909.44	8613.25
ILMN_2521965	Slc30a3	-1.75093	-0.808122	0.000348622	0.00817079	12.6152	12.208	12.2331	11.6969	11.7408	11.1943	6273.96	4731.32	4814.39	3319.73	3422.35	2343.31
ILMN_3131522	Fbxo3	-1.74985	-0.807229	0.000234788	0.00615629	8.27394	8.17682	7.84852	7.42939	6.97932	7.46889	309.532	289.38	230.484	172.372	126.178	177.158
ILMN_3003335	Gcc2	-1.74973	-0.807134	9.33e-06	0.000634969	10.3376	10.4051	10.2592	9.67557	9.46922	9.43568	1293.94	1355.97	1225.55	817.783	708.791	692.505
ILMN_2961005	Ier5l	-1.74965	-0.807065	3.73e-06	0.00034311	9.76713	9.67592	9.71025	8.88611	8.86797	8.97802	871.364	817.976	837.676	473.136	467.222	504.26
ILMN_1234577	Yjefn3	-1.74877	-0.806341	0.000101597	0.00340706	8.393	8.35302	8.47125	7.34274	7.54106	7.91444	336.158	326.971	354.896	162.325	186.245	241.26
ILMN_1221940	8430419L09Rik	-1.74784	-0.80557	4.07e-05	0.00178971	9.18716	9.42671	9.47107	8.73061	8.36246	8.57516	582.922	688.214	709.704	424.791	329.118	381.401
ILMN_1231405	Ncdn	-1.74659	-0.804538	4.77e-06	0.000406145	12.8925	12.7366	12.9055	12.0294	12.0622	12.0294	7603.68	6825.07	7672.52	4180.32	4276.41	4180.32
ILMN_2644630	Higd1a	-1.74599	-0.804045	6.93e-06	0.000520344	9.04894	8.8819	8.8705	8.16213	8.18409	8.04299	529.666	471.757	468.044	286.448	290.841	263.743
ILMN_1238021	Ppp1r3g	-1.74485	-0.803099	0.00018296	0.00517464	8.25085	7.87914	8.45225	7.57295	7.33035	7.26964	304.616	235.427	350.252	190.408	160.936	154.305
ILMN_1228298	Fbxo3	-1.744	-0.802401	1.09e-05	0.000707647	9.8149	9.7534	9.73643	8.79361	9.03624	9.06767	900.698	863.107	853.017	443.753	525.023	536.589
ILMN_1243507	Spsb4	-1.74292	-0.801505	7.89e-05	0.00285066	9.9865	9.97262	9.93051	9.05819	8.95254	9.47439	1014.46	1004.75	975.844	533.073	495.429	711.336
ILMN_2599794	Apoc1	-1.74201	-0.800749	1.03e-05	0.000682561	7.36308	7.47393	7.60068	6.67149	6.5901	6.77385	164.63	177.778	194.103	101.934	96.3424	109.429
ILMN_2653725	Inhbb	-1.74186	-0.800627	0.000180656	0.0051416	8.88327	8.92459	9.09839	8.29798	7.81523	8.39115	472.204	485.925	548.135	314.732	225.226	335.729
ILMN_2437728	Barx2	-1.74166	-0.800461	1.24e-05	0.000777319	9.13459	9.08839	8.88279	8.22771	8.33045	8.14623	562.062	544.349	472.049	299.769	321.895	283.309
ILMN_2953277	Eno1b	-1.74031	-0.799344	4.11e-05	0.00180087	10.0108	9.90197	9.64532	8.88829	9.12718	9.14454	1031.67	956.731	800.811	473.853	559.186	565.955
ILMN_1216073	Rab3b	-1.73934	-0.79854	3.05e-06	0.000303029	10.6512	10.6184	10.6158	9.83463	9.80727	9.84783	1608.13	1572.01	1569.17	913.098	895.946	921.495
ILMN_2625982	Gps1	-1.73924	-0.798457	9.42e-05	0.00321968	7.82775	7.83343	8.09835	7.37432	7.09544	6.8944	227.189	228.086	274.061	165.917	136.754	118.966
ILMN_2768087	Col6a1	-1.7386	-0.797928	3.74e-05	0.00169531	7.4594	7.62545	7.81961	6.99549	6.72197	6.79321	175.996	197.465	225.91	127.601	105.564	110.907
ILMN_2654700	Drp2	-1.73759	-0.797091	3.66e-06	0.000340811	10.4055	10.498	10.4374	9.67008	9.61061	9.66904	1356.35	1446.19	1386.7	814.672	781.774	814.09
ILMN_1242125	Plekhg5	-1.73715	-0.796719	2.51e-05	0.00127295	8.5848	8.49978	8.4887	7.82373	7.85858	7.50082	383.956	361.985	359.214	226.557	232.096	181.122
ILMN_1249943	Gm16867	-1.7354	-0.795269	3.58e-05	0.0016525	8.39115	8.23613	8.0261	7.55748	7.29754	7.41256	335.729	301.525	260.673	188.377	157.318	170.374
ILMN_1216042	Apoe	-1.73526	-0.795155	0.00127451	0.020611	12.5585	12.4075	12.8069	11.67	11.4467	12.2706	6032.25	5432.7	7165.62	3258.44	2791.34	4941.16
ILMN_3071876	Lrrc48	-1.73518	-0.795082	4.9e-06	0.000414204	8.86437	8.98468	8.8596	8.06618	8.16578	8.09144	466.058	506.592	464.52	268.017	287.173	272.75
ILMN_1236700	Pde4d	-1.73435	-0.794391	9.04e-06	0.0006218	8.16805	8.29531	8.1745	7.48307	7.4872	7.28442	287.625	314.151	288.914	178.907	179.421	155.893
ILMN_1247127	Chic1	-1.73396	-0.794069	1.27e-05	0.000793552	9.74365	9.89218	9.79229	9.17716	8.93074	8.93801	857.296	950.26	886.691	578.895	488.001	490.466
ILMN_1231447	Tpi1	-1.73379	-0.793932	4.72e-06	0.000403293	11.2965	11.3895	11.2341	10.535	10.4831	10.5203	2515.23	2682.83	2408.82	1483.74	1431.24	1468.63
ILMN_2650557	Ackr2	-1.73357	-0.793749	0.000304252	0.00740292	8.06581	8.24712	7.56528	7.1594	7.23822	7.09934	267.949	303.829	189.398	142.954	150.981	137.124
ILMN_1230243	Gnl1	-1.7328	-0.793104	4.95e-06	0.000416594	12.9494	12.8553	12.8286	12.1238	12.1128	12.0173	7909.44	7410.09	7274.15	4462.97	4429.08	4145.43
ILMN_2422982	Synpo	-1.72981	-0.790614	1.04e-05	0.000689906	8.42248	8.58655	8.45753	7.71471	7.80329	7.57672	343.098	384.422	351.537	210.067	223.37	190.906
ILMN_1236574	Cenpa	-1.7289	-0.789855	0.000241889	0.00630206	10.1948	9.95134	10.348	9.40323	9.08498	9.63632	1172.03	990.036	1303.31	677.103	543.064	795.835
ILMN_2856157	Pgam1	-1.72855	-0.789558	4.05e-05	0.00178229	12.4642	12.0565	12.2193	11.5427	11.3468	11.4818	5650.47	4259.64	4768.33	2983.27	2604.51	2859.98
ILMN_2717172	Dph3	-1.72776	-0.7889	7.62e-06	0.000551945	9.54101	9.48605	9.38374	8.73431	8.72993	8.57985	744.954	717.109	668.015	425.881	424.591	382.643
ILMN_2637122	Pkp2	-1.72569	-0.787171	2.36e-05	0.00122522	7.6378	7.65518	7.32049	6.76583	6.78576	6.70036	199.162	201.576	159.84	108.823	110.336	103.994
ILMN_1230007	Ptk2b	-1.72534	-0.786883	1.46e-05	0.000875975	8.59604	8.37551	8.5105	7.5988	7.6881	7.8345	386.96	332.108	364.682	193.851	206.228	228.254
ILMN_2518457	Irak1	-1.72495	-0.786551	3.33e-05	0.00157386	8.46755	8.26035	8.57466	7.66228	7.49812	7.7825	353.985	306.629	381.268	202.571	180.784	220.174
ILMN_2843891	Cacng3	-1.7229	-0.784837	7.93e-05	0.00285848	10.2975	10.6951	10.1988	9.65021	9.62136	9.56526	1258.47	1657.84	1175.29	803.533	787.62	757.582
ILMN_2601071	Mapk1	-1.72214	-0.784206	4.63e-06	0.000397012	14.0515	13.9858	13.9961	13.2831	13.168	13.2297	16979.9	16223.5	16339.8	9967.89	9203.85	9606.05
ILMN_1254656	Sprn	-1.7217	-0.783836	1.09e-05	0.000707671	9.87618	9.89073	9.75242	9.15096	8.92331	9.09355	939.784	949.303	862.525	568.479	485.494	546.3
ILMN_2609412	Pip5k1a	-1.71884	-0.781433	7.78e-06	0.000559298	9.33633	9.50728	9.41066	8.58532	8.72136	8.60329	646.42	727.738	680.599	384.096	422.075	388.909
ILMN_2697057	Dlg1	-1.71787	-0.780622	0.000149883	0.00450307	7.70971	7.8288	7.81099	7.11635	7.22535	6.66593	209.34	227.355	224.565	138.751	149.639	101.542
ILMN_2457585	Trp53inp2	-1.71679	-0.779713	8.75e-06	0.000607736	11.0878	10.9246	11.0162	10.316	10.1386	10.2348	2176.52	1943.67	2071.1	1274.77	1127.29	1204.96
ILMN_2601090	Gps1	-1.71675	-0.779683	1.01e-05	0.000672974	11.5989	11.6386	11.6772	10.9288	10.7138	10.9331	3101.93	3188.26	3274.79	1949.33	1679.45	1955.2
ILMN_1244892	Pacsin1	-1.71672	-0.779651	1.01e-05	0.000672632	10.9429	10.9725	11.1056	10.2888	10.2794	10.1139	1968.57	2009.39	2203.5	1250.97	1242.78	1108.13
ILMN_3144289	Traf3	-1.71598	-0.779037	1.43e-05	0.000866422	11.946	12.0029	12.0061	11.3574	11.2057	11.0548	3945.53	4104.17	4113.38	2623.8	2361.77	2127.26
ILMN_2684289	Sema3a	-1.71593	-0.77899	0.000287671	0.00712584	10.5361	10.7148	10.1768	9.78987	9.84484	9.45599	1484.83	1680.69	1157.47	885.209	919.586	702.32
ILMN_3065373	Them6	-1.71304	-0.776555	0.000501731	0.0106896	11.589	11.6605	11.2682	11.0136	10.7935	10.381	3080.6	3237.22	2466.42	2067.42	1774.84	1333.49
ILMN_2747311	Atp6v0a2	-1.71246	-0.776068	5.05e-05	0.00205755	9.22108	9.14917	9.00442	8.57172	8.30489	8.16986	596.791	567.774	513.572	380.492	316.242	287.988
ILMN_2594205	Gatad1	-1.71139	-0.775168	1.09e-05	0.000707671	10.0705	9.9423	9.80821	9.19127	9.15186	9.15239	1075.28	983.855	896.534	584.584	568.833	569.04
ILMN_2747792	Fam212b	-1.71075	-0.774627	8.18e-06	0.000580536	8.75438	8.79945	8.71042	8.08454	7.88272	7.9731	431.847	445.551	418.887	271.45	236.013	251.27
ILMN_2766875	Ociad2	-1.71064	-0.774534	1.8e-05	0.00101376	11.8084	11.9058	11.5954	10.9426	11.0004	11.0429	3586.48	3837.08	3094.28	1968.13	2048.57	2109.83
ILMN_1241563	Trpc1	-1.70851	-0.772739	8.59e-05	0.0030182	8.38583	8.13841	8.13699	7.60003	7.54786	7.19513	334.494	281.777	281.5	194.016	187.125	146.537
ILMN_1249578	Sorl1	-1.70819	-0.772469	0.00155435	0.0236025	9.62376	9.70549	9.17751	8.93042	8.96185	8.29708	788.933	834.916	579.035	487.891	498.639	314.535
ILMN_1251713	Car12	-1.7073	-0.771714	0.000128847	0.00403195	8.62132	8.3461	8.72611	7.55159	7.93563	7.89118	393.8	325.408	423.468	187.609	244.828	237.4
ILMN_2454710	Ppm1k	-1.70494	-0.769718	0.0011662	0.0193999	8.29754	8.03223	7.73949	7.1767	7.63018	6.95321	314.635	261.783	213.706	144.678	198.113	123.915
ILMN_2744414	Nme3	-1.70377	-0.768732	7.27e-05	0.00268964	10.1426	9.89306	10.2902	9.18162	9.36235	9.47565	1130.38	950.838	1252.13	580.689	658.187	711.958
ILMN_2736471	Ccno	-1.70287	-0.767965	5.47e-06	0.000449748	8.60305	8.55204	8.63241	7.86582	7.77399	7.8438	388.844	375.337	396.839	233.263	218.879	229.73
ILMN_2715429	Slc8a2	-1.70244	-0.767605	0.000104578	0.00347535	8.74631	8.47304	8.91503	8.11388	7.81165	7.90604	429.439	355.336	482.717	277.027	224.668	239.858
ILMN_2514292	Zyx	-1.70205	-0.767277	1.88e-05	0.00104488	11.8155	11.9319	11.6588	11.0125	11.1333	10.9586	3604.22	3907.18	3233.42	2065.79	2246.21	1990.12
ILMN_2630772	Tceal5	-1.70055	-0.766002	1.38e-05	0.00084519	13.5517	13.5272	13.6713	12.7545	12.743	12.9547	12007.9	11805.4	13045.6	6909.93	6855.05	7938.85
ILMN_2620893	Dlgap2	-1.69928	-0.76492	1.86e-05	0.00104038	10.0422	10.0316	9.92321	9.40359	9.15796	9.14078	1054.42	1046.71	970.922	677.272	571.243	564.479
ILMN_1238679	Atg101	-1.69883	-0.764543	8.87e-06	0.000613159	11.3601	11.347	11.2738	10.5512	10.6636	10.4724	2628.57	2604.89	2475.95	1500.43	1622.06	1420.75
ILMN_1212649	Gcc2	-1.69827	-0.764062	4.71e-05	0.001978	7.77936	8.06722	7.85268	7.14783	7.28981	6.96944	219.695	268.211	231.15	141.811	156.477	125.318
ILMN_2604570	Nptx1	-1.69746	-0.763374	2.29e-05	0.00120259	8.12512	8.21703	8.38935	7.54427	7.54393	7.35316	279.192	297.558	335.309	186.661	186.617	163.502
ILMN_3047987	Wdr37	-1.69642	-0.762491	2.26e-05	0.00119665	8.2939	8.51489	8.24061	7.69245	7.54737	7.52211	313.844	365.795	302.461	206.851	187.061	183.815
ILMN_1236624	Ap3s1	-1.69627	-0.762365	8.28e-06	0.00058557	12.224	12.3226	12.1336	11.4796	11.481	11.4326	4784.15	5122.46	4493.41	2855.66	2858.43	2764.02
ILMN_1227805	Stxbp5	-1.69536	-0.761591	8.34e-06	0.000587274	10.5392	10.4831	10.4511	9.81664	9.73033	9.64158	1488.05	1431.24	1399.86	901.788	849.416	798.74
ILMN_1245352	Dclk3	-1.69454	-0.760892	0.000981302	0.017176	10.9582	11.0898	10.615	10.3177	10.3332	9.72929	1989.45	2179.47	1568.31	1276.28	1290.04	848.808
ILMN_2510383	Tnfrsf25	-1.69219	-0.758893	0.00029472	0.00725677	7.23137	7.70133	7.12372	6.70706	6.61728	6.4554	150.265	208.128	139.461	104.478	98.175	87.7543
ILMN_2483948	Specc1	-1.69213	-0.758837	1.34e-05	0.000823884	10.8529	10.7674	10.9915	10.1768	10.0375	10.1211	1849.43	1743.11	2036.01	1157.47	1050.96	1113.65
ILMN_1225348	Fam102a	-1.69106	-0.757927	1.34e-05	0.000823884	11.6718	11.7033	11.6921	11.0746	10.817	10.9017	3262.6	3334.56	3308.75	2156.72	1804.08	1913.12
ILMN_2674213	Cacnb1	-1.69092	-0.757812	0.000127553	0.00401397	7.92578	7.53649	7.70262	6.77889	6.94274	7.16981	243.163	185.656	208.314	109.812	123.02	143.988
ILMN_1252214	Pfkm	-1.69049	-0.757438	2.49e-05	0.00126927	10.1023	9.9098	10.0224	9.09064	9.30421	9.36734	1099.27	961.939	1040	545.2	632.186	660.466
ILMN_2595814	Kdm7a	-1.69048	-0.757437	4.31e-05	0.0018573	10.1795	10.2723	10.0179	9.41295	9.55648	9.22798	1159.67	1236.74	1036.77	681.679	752.986	599.65
ILMN_3072337	Cpne8	-1.68972	-0.756782	0.000107816	0.0035454	8.52534	9.01998	8.73476	7.90568	8.01022	8.09384	368.455	519.141	426.015	239.799	257.82	273.205
ILMN_1248537	Dusp6	-1.6888	-0.755995	0.000177025	0.00506052	9.32779	9.5908	9.07397	8.69619	8.61505	8.41333	642.604	771.114	538.937	414.778	392.092	340.93
ILMN_1248601	Lurap1	-1.68793	-0.755252	2.52e-05	0.00127559	8.37916	8.42485	8.14229	7.61686	7.46358	7.6001	332.95	343.663	282.536	196.292	176.507	194.026
ILMN_2771979	Dio2	-1.68789	-0.755225	0.000135976	0.00419139	7.73841	7.85466	7.51108	7.1975	6.82034	6.82064	213.547	231.466	182.415	146.778	113.013	113.036
ILMN_1218223	Pvalb	-1.68769	-0.755053	0.000558608	0.0115499	8.31745	8.0357	7.96316	7.62914	7.42833	6.99369	319.009	262.414	249.546	197.97	172.246	127.441
ILMN_1227605	Adcyap1	-1.6866	-0.754116	8.41e-05	0.00297333	9.23354	9.62714	9.63242	8.65416	8.73155	8.84505	601.968	790.785	793.685	402.866	425.069	459.86
ILMN_2439638	Traf3	-1.68536	-0.753053	1.74e-05	0.000992711	11.7142	11.7977	11.6836	11.1175	10.8496	10.9693	3359.89	3560.12	3289.39	2221.72	1845.23	2004.89
ILMN_3153080	Pacsin1	-1.68326	-0.751257	1.59e-05	0.000936433	9.70269	9.62006	9.65021	8.87645	9.0511	8.79165	833.3	786.915	803.533	469.977	530.46	443.149
ILMN_2606470	Clip4	-1.68321	-0.751214	3.83e-05	0.00172264	10.9998	10.9064	10.8429	10.2955	10.2407	9.95925	2047.74	1919.35	1836.7	1256.81	1209.92	995.48
ILMN_2453120	Fam126b	-1.6808	-0.749144	7.21e-05	0.00267452	11.2872	11.3445	11.0329	10.6045	10.527	10.2856	2499.19	2600.38	2095.21	1556.96	1475.56	1248.2
ILMN_1259573	Nov	-1.67985	-0.748335	8.17e-05	0.00290628	9.13092	8.87419	8.85244	8.41708	8.07303	8.12243	560.637	469.243	462.221	341.818	269.293	278.673
ILMN_1234139	Abi1	-1.67965	-0.748161	5.94e-05	0.00233003	12.0827	12.0784	11.7332	11.3264	11.1706	11.1528	4337.52	4324.63	3404.37	2567.86	2305.06	2276.76
ILMN_1254010	Pip5k1a	-1.67959	-0.748106	3.64e-05	0.00167013	11.4463	11.4528	11.1625	10.6438	10.6763	10.4972	2790.45	2803.11	2292.19	1599.95	1636.42	1445.31
ILMN_2676243	Hist1h2be	-1.67938	-0.747928	3.77e-05	0.00170609	8.8103	8.7969	8.52262	8.0498	7.99071	7.84552	448.915	444.764	367.76	264.992	254.357	230.004
ILMN_2621433	Fgfrl1	-1.67816	-0.746884	0.00238568	0.0321697	8.61751	8.18337	8.79709	7.79186	7.41025	8.15521	392.761	290.697	444.824	221.607	170.102	285.077
ILMN_3139818	Sbf1	-1.67748	-0.746298	7.05e-06	0.000526276	11.0538	11.0639	11.0859	10.3506	10.3587	10.2554	2125.89	2140.69	2173.72	1305.68	1313.09	1222.34
ILMN_1253414	Hes5	-1.677	-0.745883	0.00176478	0.0259115	8.50053	8.14063	8.62428	7.447	7.46015	8.12065	362.171	282.212	394.609	174.49	176.088	278.329
ILMN_2577039	Osbpl1a	-1.67483	-0.744012	0.00118197	0.0195704	11.1632	10.7996	10.3829	9.95446	10.2291	9.93008	2293.28	1782.36	1335.26	992.18	1200.23	975.558
ILMN_1235230	Pdlim3	-1.67472	-0.743916	0.000137361	0.00422258	7.39586	7.2086	6.9545	6.61425	6.30624	6.40671	168.413	147.912	124.026	97.9691	79.135	84.8425
ILMN_1258677	Uhrf1bp1l	-1.67347	-0.742841	3.49e-05	0.00162466	10.4601	10.3522	10.3039	9.80181	9.61559	9.47024	1408.67	1307.15	1264.06	892.565	784.48	709.296
ILMN_2487046	Camk2n1	-1.67346	-0.742838	1.87e-05	0.00104462	14.799	14.6728	14.6328	14.084	13.9288	13.8632	28506	26119.1	25403.9	17366.8	15595.3	14901.6
ILMN_1259783	Mta3	-1.67343	-0.742812	9.45e-06	0.000639872	8.58263	8.42695	8.51537	7.79381	7.72002	7.78269	383.38	344.164	365.916	221.907	210.842	220.203
ILMN_2763080	Glud1	-1.67298	-0.742421	2.28e-05	0.00120048	11.7432	11.644	11.8237	11.1105	10.858	11.0152	3428.06	3200.4	3624.86	2211.03	1856	2069.66
ILMN_2591440	Ccrn4l	-1.67278	-0.742249	6.08e-05	0.00235838	10.2675	10.1599	10.0838	9.44339	9.61887	9.22221	1232.62	1144.03	1085.25	696.217	786.266	597.259
ILMN_1218058	Atp1a1	-1.67239	-0.741913	1.44e-05	0.000869874	14.2187	14.1803	14.0757	13.4193	13.5127	13.3169	19065.9	18564.6	17266.1	10954.9	11687.8	10204.3
ILMN_3104025	Asb13	-1.67195	-0.741529	3.39e-05	0.00159567	11.7977	11.5377	11.614	11.0475	10.8153	10.8621	3560.12	2973.03	3134.54	2116.62	1801.86	1861.26
ILMN_1240537	Arpp21	-1.67183	-0.741424	1.08e-05	0.000706223	13.5398	13.4329	13.4678	12.8316	12.71	12.6747	11909.7	11059	11329.4	7289.27	6700.29	6538.4
ILMN_2778279	Fosb	-1.67133	-0.740995	0.000394746	0.00898141	7.26025	7.8937	7.38962	6.77414	6.82972	6.71672	153.304	237.816	167.686	109.451	113.75	105.18
ILMN_3162564	Dusp22	-1.66985	-0.739718	4.53e-05	0.00193299	8.9967	8.79539	8.72717	8.25352	8.07008	7.9765	510.829	444.299	423.779	305.181	268.743	251.864
ILMN_2687062	Abr	-1.66841	-0.738478	4.65e-05	0.00195782	12.1407	11.8453	12.0406	11.4146	11.2381	11.1585	4515.6	3679.55	4212.87	2729.93	2415.42	2285.77
ILMN_2770386	Fhl2	-1.66838	-0.738444	0.00111117	0.0187392	10.0325	10.1341	9.41584	9.04193	9.03563	9.28952	1047.31	1123.75	683.044	527.1	524.802	625.784
ILMN_1220743	Rnf112	-1.66796	-0.738087	4.96e-05	0.00203929	9.47024	9.38606	9.18516	8.50553	8.76939	8.55229	709.296	669.093	582.115	363.43	436.364	375.4
ILMN_1238789	Gria3	-1.66781	-0.737952	1.09e-05	0.000707671	7.95589	7.85991	7.914	7.2634	7.10315	7.14939	248.291	232.31	241.186	153.639	137.487	141.965
ILMN_2890496	Rbbp9	-1.66697	-0.737228	1.27e-05	0.000792285	10.9524	10.7678	10.7905	10.1426	10.0863	10.0701	1981.53	1743.48	1771.19	1130.38	1087.12	1074.97
ILMN_2695149	Smc5	-1.66427	-0.734886	0.000338897	0.00800099	9.69507	9.57899	9.20454	8.95155	8.76769	8.55469	828.908	764.826	589.987	495.093	435.851	376.026
ILMN_2965399	Igsf11	-1.66288	-0.733681	3.07e-05	0.00147152	8.31335	7.98527	8.11532	7.37191	7.4398	7.40119	318.104	253.399	277.303	165.641	173.621	169.036
ILMN_2764309	Dusp14	-1.66197	-0.732894	0.000101303	0.00340036	10.0712	10.1982	10.0019	9.42501	9.53888	9.10866	1075.78	1174.79	1025.33	687.401	743.854	552.052
ILMN_1239578	Man2a1	-1.66154	-0.732525	6.38e-05	0.00243924	8.8162	9.09022	8.95835	8.08579	8.4063	8.17511	450.756	545.041	497.431	271.685	339.273	289.036
ILMN_1246611	Cd164	-1.66004	-0.731217	1.98e-05	0.00108947	11.0264	10.7938	10.9644	10.2683	10.1444	10.1781	2085.77	1775.19	1998.06	1233.32	1131.82	1158.54
ILMN_2763002	Eno2	-1.65989	-0.731086	1.72e-05	0.000988783	13.4432	13.2645	13.4751	12.7061	12.6811	12.6023	11138.2	9840.24	11387.3	6682.38	6567.47	6218.39
ILMN_1233633	Pcdh8	-1.65879	-0.730134	7.59e-05	0.00276787	7.5889	7.92995	7.86582	7.21342	6.96395	7.01689	192.525	243.866	233.263	148.408	124.841	129.507
ILMN_2791121	Ak3	-1.65715	-0.728705	7.57e-05	0.00276268	9.62255	9.5311	9.92762	9.04056	8.97374	8.88086	788.274	739.854	973.896	526.599	502.766	471.416
ILMN_2942276	Luzp1	-1.65695	-0.728531	0.000143858	0.00435132	10.6039	10.3906	10.3645	9.92743	9.76814	9.47775	1556.25	1342.36	1318.33	973.765	871.975	712.996
ILMN_1255996	Adam11	-1.65686	-0.728454	2.07e-05	0.00112574	8.81903	8.7669	8.72684	8.0898	7.89645	8.14115	451.64	435.613	423.682	272.442	238.269	282.313
ILMN_1241166	Orc4	-1.6565	-0.72814	1.77e-05	0.0010026	8.95692	8.7871	9.00238	8.1318	8.23539	8.19479	496.938	441.754	512.845	280.489	301.369	293.007
ILMN_2702519	D630004N19Rik	-1.6555	-0.727271	4.61e-05	0.00194893	8.98026	8.91754	8.84013	8.38779	8.10584	8.06248	505.042	483.557	458.294	334.948	275.487	267.331
ILMN_2966104	Htra1	-1.6554	-0.727182	0.000601959	0.0121739	9.20862	8.87687	9.27371	8.34252	8.1318	8.70333	591.658	470.115	618.965	324.601	280.489	416.835
ILMN_1222821	Rogdi	-1.65351	-0.72553	3.71e-05	0.00168628	11.5743	11.6827	11.9048	11.02	11.0227	10.9425	3049.41	3287.41	3834.54	2076.65	2080.51	1968.02
ILMN_2602230	Lin7b	-1.65269	-0.724816	1.19e-05	0.00075455	11.3589	11.2748	11.1937	10.5846	10.5318	10.5365	2626.49	2477.78	2342.29	1535.66	1480.45	1485.3
ILMN_2737710	Tiam1	-1.65251	-0.724658	2.5e-05	0.00127295	12.218	11.9595	12.114	11.4509	11.3233	11.3433	4764.01	3982.72	4432.76	2799.49	2562.35	2598.23
ILMN_2658266	Gpr22	-1.65202	-0.724234	0.000204272	0.00558681	11.4433	11.4227	11.1099	10.8448	10.4974	10.4609	2784.59	2745.22	2210.06	1839.17	1445.57	1409.39
ILMN_1239808	Lysmd2	-1.6516	-0.723866	3.64e-05	0.00167013	10.2683	10.1204	10.0365	9.42244	9.29013	9.54101	1233.32	1113.1	1050.22	686.178	626.047	744.954
ILMN_2958159	Eno1b	-1.64916	-0.721728	1.38e-05	0.00084519	13.7032	13.6406	13.6828	12.978	12.8518	13.0316	13337.7	12771.5	13150.6	8068.23	7392.51	8373.55
ILMN_1213200	Med16	-1.64691	-0.71976	0.000173035	0.00497159	10.0497	9.97328	10.3903	9.36442	9.30133	9.58823	1059.87	1005.21	1342.13	659.13	630.928	769.742
ILMN_2760263	Poldip2	-1.64689	-0.719741	1.19e-05	0.00075455	12.9954	12.8752	12.9696	12.2359	12.1731	12.2721	8166.19	7513.04	8021.46	4823.71	4618.06	4946.03
ILMN_1259949	Arhgef25	-1.64673	-0.719602	8.23e-05	0.002922	10.7197	10.4837	10.8345	10.0037	9.81382	10.0616	1686.35	1431.93	1826.09	1026.63	900.024	1068.71
ILMN_2682787	Cops7a	-1.64475	-0.717869	1.45e-05	0.00087531	10.0526	9.89783	9.98196	9.32789	9.23036	9.22056	1062.05	953.988	1011.28	642.652	600.64	596.576
ILMN_1215919	Egfl7	-1.64224	-0.715663	2.32e-05	0.00121114	8.92918	8.80454	8.81275	8.00277	8.21108	8.18563	487.473	447.128	449.679	256.492	296.334	291.152
ILMN_2440679	Ildr2	-1.64207	-0.715518	0.00011544	0.00372841	13.0778	13.1384	12.84	12.4388	12.3717	12.0991	8645.9	9016.61	7331.96	5552	5299.59	4387.36
ILMN_2651886	Pgk1	-1.64017	-0.713845	3.61e-05	0.00166306	13.5145	13.3806	13.3878	12.8003	12.5471	12.794	11702.6	10665.3	10718.1	7132.91	5984.99	7101.9
ILMN_1224487	Ddx26b	-1.63875	-0.712595	5.03e-05	0.00205272	9.72667	9.55769	9.62006	9.09327	8.90398	8.76939	847.267	753.617	786.915	546.196	479.033	436.364
ILMN_3099741	Armc9	-1.63863	-0.712493	6.31e-05	0.00241392	8.44145	8.44634	8.76462	7.91041	7.83622	7.7683	347.641	348.819	434.924	240.587	228.527	218.017
ILMN_2762640	Gls2	-1.63722	-0.711246	0.000251267	0.00646824	8.51215	8.25105	8.34072	7.92395	7.62696	7.41928	365.102	304.66	324.196	242.856	197.671	171.17
ILMN_1249142	Cpd	-1.63718	-0.711214	0.000628578	0.0125331	7.6526	7.6073	7.05521	6.6289	6.71044	6.84212	201.216	194.996	132.993	98.9689	104.723	114.732
ILMN_1238713	Wdr33	-1.63621	-0.710358	1.76e-05	0.00100091	10.3816	10.3187	10.2466	9.58452	9.53618	9.69507	1334.04	1277.1	1214.88	767.762	742.463	828.908
ILMN_2591425	Gucy1a3	-1.63428	-0.708651	1.21e-05	0.000763243	12.5641	12.5186	12.4502	11.8387	11.7793	11.7889	6055.86	5867.65	5596.15	3662.63	3515.06	3538.57
ILMN_2723939	Gab3	-1.63407	-0.708469	0.000157113	0.00464982	7.50875	7.50506	7.52572	6.99575	6.90097	6.5174	182.121	181.655	184.276	127.624	119.509	91.6079
ILMN_2658501	Ifitm3	-1.63358	-0.70804	0.00232021	0.0315216	8.35135	8.35731	9.11747	8.01362	7.81831	7.87008	326.592	327.944	555.435	258.428	225.707	233.954
ILMN_2734160	Slc6a17	-1.63269	-0.707253	2.01e-05	0.00110041	11.4528	11.4463	11.5529	10.7366	10.8867	10.7069	2803.11	2790.45	3004.39	1706.19	1893.33	1671.49
ILMN_2837179	Neto1	-1.63238	-0.706973	7.41e-05	0.00273069	8.93539	8.87969	8.73236	8.33973	8.08151	8.00528	489.576	471.036	425.308	323.974	270.88	256.939
ILMN_1218981	Aldh1a7	-1.63193	-0.706583	8.9e-05	0.00309974	7.18279	7.51108	7.21758	6.70813	6.47267	6.6109	145.289	182.415	148.836	104.556	88.8112	97.7413
ILMN_2946520	Npy	-1.6314	-0.706113	8.4e-05	0.00297102	11.8859	11.8142	11.5024	11.0508	11.0697	10.9637	3784.57	3600.98	2901.06	2121.39	2149.31	1997.05
ILMN_2644415	Pacsin1	-1.63137	-0.706087	4.44e-05	0.00190359	13.5846	13.7306	13.5183	13.0417	12.8925	12.781	12284.6	13593.6	11732.9	8432.42	7603.68	7038.25
ILMN_2902492	Napepld	-1.63097	-0.705728	7.29e-05	0.00269426	8.7983	8.81161	8.75202	8.16023	8.23008	7.85443	445.196	449.323	431.142	286.071	300.262	231.43
ILMN_2716195	Hist1h2bh	-1.6303	-0.705141	1.57e-05	0.000931739	11.787	11.7945	11.6732	11.111	11.0274	11.0009	3533.77	3552.21	3265.74	2211.73	2087.32	2049.24
ILMN_2777059	Csad	-1.62872	-0.703741	2.78e-05	0.00136778	8.99072	9.08316	9.22002	8.38799	8.46717	8.32753	508.719	542.381	596.353	334.993	353.893	321.246
ILMN_2903796	Pcdhb7	-1.62845	-0.703499	9.13e-05	0.00314943	9.0631	8.93115	8.97482	8.33413	8.46206	8.06237	534.889	488.14	503.141	322.719	352.642	267.311
ILMN_2666980	Bdnf	-1.62723	-0.702414	0.000738435	0.0141025	7.75712	8.01022	7.38849	6.86816	7.19694	6.98347	216.334	257.82	167.554	116.821	146.722	126.542
ILMN_2983624	Ackr4	-1.62719	-0.70238	0.000694906	0.0135454	7.9817	7.81805	8.21536	7.35675	6.99217	7.55906	252.774	225.666	297.215	163.908	127.307	188.583
ILMN_2667045	Impad1	-1.62547	-0.700856	2.62e-05	0.00131124	9.48034	9.49552	9.33633	8.82479	8.74516	8.63967	714.278	721.831	646.42	453.448	429.096	398.841
ILMN_2734661	Hagh	-1.62504	-0.700478	1.15e-05	0.000737891	11.6499	11.6921	11.659	11.0016	10.9319	10.9661	3213.44	3308.75	3233.8	2050.31	1953.53	2000.39
ILMN_2709051	Fam126b	-1.62455	-0.700038	0.000226533	0.00599988	10.5902	10.7299	10.5032	10.1448	9.92367	9.65476	1541.62	1698.36	1451.38	1132.13	971.233	806.067
ILMN_2848163	Rilpl1	-1.62375	-0.699328	0.000139519	0.00426861	10.6732	10.5567	10.8501	9.96979	9.81976	10.1925	1632.92	1506.2	1845.94	1002.78	903.738	1170.2
ILMN_1219628	Kcnip1	-1.62246	-0.698179	0.000156492	0.00464055	9.91751	9.80663	9.45135	9.05308	8.99544	9.03243	967.092	895.548	700.068	531.188	510.386	523.639
ILMN_2897424	Zfp367	-1.62204	-0.697808	0.00105552	0.0181167	7.84124	7.5657	7.12279	6.69145	6.89111	6.85376	229.324	189.454	139.372	103.354	118.695	115.661
ILMN_1227012	Ndufb4	-1.62142	-0.697262	0.000171448	0.0049448	9.11206	8.92499	8.75936	8.44006	8.1358	8.12877	553.356	486.06	433.342	347.304	281.268	279.901
ILMN_1226169	Srsf11	-1.6207	-0.696615	2.31e-05	0.00120644	9.45278	9.42569	9.32823	8.81161	8.64234	8.6629	700.762	687.727	642.801	449.323	399.58	405.316
ILMN_1221298	Tuba8	-1.62066	-0.696584	5.41e-05	0.00217239	8.02014	7.95576	7.81325	7.39369	7.16395	7.14175	259.598	248.269	224.917	168.16	143.405	141.215
ILMN_1232524	Hist1h4i	-1.61998	-0.695978	3.48e-05	0.00162374	9.88336	9.70592	9.70323	9.15276	9.09448	8.95734	944.466	835.166	833.613	569.188	546.651	497.081
ILMN_2624358	Cyb561d1	-1.61878	-0.694907	0.000150818	0.00451963	8.85791	8.72318	8.94539	8.19873	8.32943	7.9136	463.978	422.609	492.983	293.808	321.669	241.119
ILMN_1249908	Zbtb7a	-1.61875	-0.694878	0.000332604	0.00791415	9.75676	9.83095	9.77625	9.12522	9.36544	8.78867	865.121	910.774	876.889	558.424	659.596	442.234
ILMN_2662054	Hpcal4	-1.61869	-0.694827	2.44e-05	0.00124821	12.6329	12.7135	12.6664	12.0666	12.0057	11.8561	6351.55	6716.69	6500.65	4289.37	4112.21	3707.08
ILMN_3163374	Baiap2	-1.61834	-0.694518	9.93e-05	0.00334888	9.13743	9.43033	9.03114	8.56137	8.49351	8.46047	563.173	689.94	523.171	377.772	360.413	352.253
ILMN_2654074	Sesn1	-1.6183	-0.694475	2.92e-05	0.00141418	12.06	11.852	12.0249	11.3476	11.2908	11.2151	4269.87	3696.68	4167.22	2605.88	2505.33	2377.28
ILMN_1255560	Fam65b	-1.61779	-0.694026	7.78e-05	0.00281783	10.5899	10.6605	10.8979	10.0703	9.89324	10.1027	1541.32	1618.53	1908.12	1075.15	950.96	1099.56
ILMN_1243593	Pcgf5	-1.61725	-0.693544	5.09e-05	0.00206908	8.5186	8.4584	8.27774	7.83385	7.73072	7.60952	366.735	351.747	310.347	228.152	212.412	195.297
ILMN_2958484	Nlrx1	-1.61699	-0.693313	1.32e-05	0.000817121	8.92664	9.00368	8.93074	8.24853	8.24814	8.28446	486.616	513.309	488.001	304.126	304.045	311.795
ILMN_2523012	Meg3	-1.61667	-0.693024	0.000154882	0.00460486	11.6836	11.8854	11.7993	11.288	11.1423	10.8589	3289.39	3783.13	3563.97	2500.45	2260.3	1857.18
ILMN_1237042	Otub1	-1.61598	-0.692408	1.59e-05	0.000936404	10.6131	10.6229	10.5699	9.84654	9.90426	9.97787	1566.24	1576.97	1520.01	920.668	958.253	1008.41
ILMN_2813577	Eva1a	-1.61566	-0.692121	3.86e-05	0.00173099	7.68652	7.69443	7.6129	6.99369	7.10164	6.82217	206.003	207.136	195.755	127.441	137.343	113.156
ILMN_1226514	Gab3	-1.61545	-0.691938	5.95e-05	0.00233036	7.44022	7.38085	7.39671	6.91085	6.65404	6.57707	173.672	166.669	168.512	120.329	100.709	95.476
ILMN_2913930	Dnal1	-1.6153	-0.691807	6.67e-05	0.00252215	7.20115	7.26135	7.06436	6.33637	6.64521	6.46986	147.151	153.421	133.839	80.8047	100.094	88.6385
ILMN_2771709	Ppargc1b	-1.61525	-0.691761	6.05e-05	0.00235073	9.27532	9.05216	9.08876	8.54899	8.49454	8.29743	619.654	530.851	544.488	374.542	360.671	314.612
ILMN_2685903	Rufy2	-1.61487	-0.691421	0.000256986	0.00657433	7.88241	8.21146	7.79063	7.39295	7.32642	7.09086	235.963	296.411	221.418	168.074	160.499	136.321
ILMN_2740407	Pde2a	-1.61351	-0.690199	7.94e-05	0.00285848	11.0535	10.6846	10.9536	10.1609	10.2364	10.2237	2125.32	1645.83	1983.13	1144.83	1206.36	1195.73
ILMN_1242173	Slco1c1	-1.61328	-0.689993	0.000769384	0.0145138	10.3653	10.1704	10.6823	9.90323	9.45622	9.78856	1319.09	1152.34	1643.2	957.564	702.432	884.403
ILMN_3094853	Pkib	-1.61253	-0.689329	4.19e-05	0.00182042	7.78545	7.60288	7.76499	7.08192	7.10508	6.89833	220.625	194.399	217.517	135.479	137.671	119.29
ILMN_1221458	Cnep1r1	-1.61247	-0.689268	3.78e-05	0.00170897	9.91157	10.0521	9.81535	9.14725	9.30216	9.26183	963.117	1061.68	900.978	567.019	631.29	613.886
ILMN_1253966	Pfkfb2	-1.61171	-0.688588	3.16e-05	0.00150977	10.2539	10.2283	10.1537	9.62305	9.55499	9.39215	1221.05	1199.58	1139.14	788.545	752.207	671.92
ILMN_1233371	Sorcs3	-1.61098	-0.687939	0.00032449	0.00777173	9.65185	9.73214	9.54543	9.09417	9.12663	8.64481	804.448	850.484	747.24	546.534	558.972	400.264
ILMN_1256564	Ak4	-1.60978	-0.686867	2.09e-05	0.00112993	9.3887	9.23063	9.23994	8.63085	8.58685	8.58096	670.319	600.754	604.642	396.411	384.503	382.937
ILMN_1259965	Npy1r	-1.60956	-0.68667	0.000233977	0.00614544	9.63268	10.0179	9.55122	8.96723	9.04362	9.13092	793.826	1036.77	750.243	500.501	527.717	560.637
ILMN_2864290	Fam126b	-1.60951	-0.686623	0.000239233	0.00625084	9.862	10.0303	9.67646	9.34727	9.20164	8.95995	930.587	1045.71	818.287	651.341	588.803	497.982
ILMN_1234702	Gpt2	-1.60816	-0.685407	0.000557947	0.0115464	10.2323	10.2746	10.1619	9.55249	9.84512	9.21497	1202.86	1238.73	1145.61	750.907	919.761	594.267
ILMN_2688135	Ddx19b	-1.60815	-0.685404	0.000224721	0.00597509	10.0905	10.253	9.92336	9.57169	9.45573	9.18325	1090.29	1220.31	971.022	760.967	702.195	581.345
ILMN_3094013	Mbnl2	-1.60784	-0.685124	0.000316326	0.00761674	12.7779	12.7526	12.5062	12.1302	12.1319	11.7193	7023.32	6901.11	5817.4	4482.75	4488.14	3371.72
ILMN_2451855	Fbxo45	-1.60768	-0.684982	4.86e-05	0.00201615	10.4246	10.2305	10.4412	9.7173	9.76229	9.56184	1374.45	1201.41	1390.34	841.778	868.442	755.789
ILMN_1219898	Dnajc28	-1.60717	-0.684522	3.69e-05	0.00167961	8.66871	8.82337	8.67816	8.10327	7.91619	8.09721	406.95	452.999	409.624	274.996	241.551	273.844
ILMN_1241366	Rsph4a	-1.60616	-0.683615	0.000715185	0.0138027	8.98309	9.56417	9.03651	8.39727	8.59216	8.54349	506.033	757.011	525.121	337.156	385.92	373.119
ILMN_1254409	Atxn1	-1.60604	-0.683512	0.000473428	0.0102571	9.58778	9.42974	9.36609	9.02709	8.83958	8.46641	769.501	689.66	659.894	521.705	458.119	353.706
ILMN_1228564	Gucy1a3	-1.60584	-0.683329	4.96e-05	0.00203929	8.67975	8.69553	8.58532	7.92559	8.13302	7.852	410.076	414.587	384.096	243.131	280.726	231.041
ILMN_2853035	Lin7b	-1.60489	-0.682473	1.62e-05	0.000950254	10.6374	10.6131	10.612	9.89423	9.92051	10.0003	1592.85	1566.24	1565.05	951.614	969.107	1024.22
ILMN_1260112	Ist1	-1.60487	-0.682455	5.01e-05	0.00204875	8.62616	8.68743	8.72318	8.07336	8.09186	7.82419	395.124	412.266	422.609	269.354	272.83	226.629
ILMN_1242025	Kcnc4	-1.60264	-0.680447	0.000344406	0.00810132	8.33262	8.4435	8.79514	7.7774	8.01269	7.73983	322.381	348.134	444.222	219.396	258.261	213.758
ILMN_2933805	Slc39a12	-1.6026	-0.680416	0.00112387	0.0188971	9.88744	9.42902	9.93312	9.16519	8.79595	9.24719	947.145	689.313	977.614	574.114	444.472	607.687
ILMN_2723788	Anp32e	-1.60183	-0.679722	2.08e-05	0.00112574	11.7417	11.7166	11.6455	11.0489	10.9467	11.0691	3424.67	3365.41	3203.74	2118.65	1973.7	2148.44
ILMN_2782402	Napb	-1.6018	-0.679697	6.3e-05	0.00241359	13.4372	13.5201	13.3579	12.9316	12.6818	12.6627	11092.1	11747.4	10498.3	7812.77	6570.58	6483.96
ILMN_1242142	Nipa2	-1.60169	-0.679596	2.33e-05	0.00121201	9.32069	9.23844	9.13459	8.54413	8.55053	8.56028	639.45	604.017	562.062	373.284	374.942	377.486
ILMN_2819380	Erich5	-1.60138	-0.679318	0.000873885	0.015784	9.72012	9.64072	9.67028	9.25409	9.13459	8.6045	843.428	798.261	814.79	610.601	562.062	389.234
ILMN_2648100	Gpi1	-1.60124	-0.679187	3.18e-05	0.00151755	12.0934	11.8715	11.9708	11.351	11.2644	11.2827	4369.86	3746.88	4013.84	2612.05	2459.86	2491.37
ILMN_3103575	Ankrd6	-1.60092	-0.6789	3.65e-05	0.00167285	9.31769	9.44207	9.23589	8.71683	8.67829	8.56382	638.121	695.58	602.948	420.754	409.662	378.414
ILMN_1219591	Pxdc1	-1.60089	-0.678876	0.000247045	0.00637767	7.90796	7.98511	8.02645	7.10965	7.19099	7.58226	240.178	253.372	260.736	138.107	146.118	191.641
ILMN_2757688	Kcns2	-1.59999	-0.678062	8.61e-05	0.00301932	8.30066	8.28167	7.97721	7.4629	7.49099	7.57147	315.317	311.194	251.988	176.423	179.892	190.212
ILMN_2767596	Sav1	-1.59984	-0.677925	5.28e-05	0.00213234	9.36206	9.26321	9.27173	8.77257	8.61147	8.47918	658.052	614.473	618.115	437.327	391.12	356.853
ILMN_1232065	Slc35g2	-1.5991	-0.677262	0.000353325	0.00825963	9.87276	9.56526	9.79814	9.29983	8.83515	9.06939	937.557	757.582	890.297	630.273	456.716	537.228
ILMN_1250696	Tpbg	-1.59892	-0.677099	0.00107201	0.018297	9.91806	9.54952	9.59996	9.36018	8.84157	8.83449	967.464	749.36	776.025	657.196	458.753	456.505
ILMN_3123195	Slc1a2	-1.59887	-0.677053	0.000126955	0.00400323	8.98553	8.88421	9.10243	8.52671	8.21893	8.19537	506.891	472.514	549.675	368.805	297.951	293.125
ILMN_1252206	Phtf2	-1.59885	-0.677036	1.92e-05	0.00106079	9.51775	9.4699	9.39841	8.79387	8.8143	8.74678	733.04	709.125	674.843	443.831	450.161	429.579
ILMN_2781458	Tlcd1	-1.59761	-0.675913	0.000900648	0.016145	9.14454	8.98663	9.38747	8.62616	8.17262	8.69212	565.955	507.277	669.746	395.124	288.539	413.608
ILMN_1222813	Stk24	-1.59715	-0.675503	2.96e-05	0.00142423	10.3903	10.2742	10.3766	9.68081	9.57737	9.75648	1342.13	1238.37	1329.48	820.758	763.969	864.955
ILMN_2864497	Ncdn	-1.59668	-0.675075	6.83e-05	0.00256583	12.0877	11.9649	12.2664	11.5196	11.3601	11.4141	4352.65	3997.5	4926.74	2935.95	2628.57	2728.85
ILMN_3163288	Egfl7	-1.59652	-0.674928	1.98e-05	0.00108739	11.1136	11.162	11.2352	10.4622	10.5275	10.4963	2215.82	2291.32	2410.68	1410.72	1476.01	1444.47
ILMN_2607000	Pcdhb14	-1.59633	-0.674759	0.00144785	0.0225075	8.13635	7.73491	7.62114	7.40868	7.19035	6.86909	281.375	213.029	196.875	169.916	146.053	116.897
ILMN_2911729	Kcnip3	-1.59621	-0.674646	0.000229336	0.00605867	9.94876	10.1062	9.72786	9.43237	9.21755	9.10896	988.271	1102.22	847.962	690.916	595.331	552.166
ILMN_2653194	Fbxl16	-1.59492	-0.673483	2.3e-05	0.00120409	11.6849	11.5793	11.7062	11.0307	10.9874	10.9319	3292.31	3060.07	3341.27	2092	2030.24	1953.53
ILMN_2697060	Dcp1a	-1.59478	-0.67336	3.98e-05	0.00176492	8.88373	8.94237	8.93724	8.1051	8.28693	8.35122	472.356	491.95	490.205	275.346	312.331	326.564
ILMN_1257520	Hist1h2bn	-1.59422	-0.672848	4.18e-05	0.00181914	11.4727	11.4825	11.2632	10.7822	10.7413	10.6763	2842.11	2861.4	2457.83	1761.05	1711.85	1636.42
ILMN_2588474	Homer2	-1.59297	-0.671719	1.66e-05	0.000960529	11.608	11.6582	11.6373	10.9806	10.9721	10.9357	3121.5	3232.04	3185.53	2020.67	2008.79	1958.7
ILMN_2669782	Acer3	-1.59233	-0.671142	5.95e-05	0.00233036	8.85324	8.85324	9.04871	8.35476	8.25547	8.13154	462.479	462.479	529.582	327.365	305.593	280.439
ILMN_1239895	Wdr33	-1.59233	-0.671136	2.75e-05	0.00135873	9.95716	10.0313	9.83773	9.2855	9.26183	9.26548	994.042	1046.47	915.067	624.042	613.886	615.442
ILMN_2644606	Emc8	-1.59138	-0.670281	5.99e-05	0.00233923	9.81578	9.71632	9.79071	9.13145	8.94237	9.23815	901.249	841.207	885.719	560.842	491.95	603.891
ILMN_1222637	Anp32a	-1.59085	-0.669799	0.000194068	0.0053714	12.1919	12.0346	12.4209	11.4061	11.5567	11.6751	4678.61	4195.29	5483.65	2713.86	3012.37	3270.12
ILMN_1245673	Tmem38a	-1.59065	-0.669613	3.68e-05	0.00167941	10.942	10.8616	10.8569	10.2364	10.097	10.3181	1967.24	1860.67	1854.61	1206.36	1095.24	1276.64
ILMN_2418725	Zdhhc3	-1.58966	-0.668717	8.85e-05	0.00308466	9.65124	9.51142	9.41024	8.91057	8.95798	8.6982	804.104	729.83	680.402	481.227	497.302	415.353
ILMN_2635850	Cgrrf1	-1.58909	-0.668199	5.31e-05	0.00214282	8.46084	8.25673	8.45786	7.67215	7.67045	7.82822	352.343	305.859	351.616	203.961	203.72	227.264
ILMN_2914880	Tmem9b	-1.58867	-0.667816	2.69e-05	0.00134054	11.9021	11.783	11.9472	11.1856	11.1925	11.2508	3827.24	3524.1	3948.76	2329.1	2340.41	2436.8
ILMN_3127491	Aak1	-1.58857	-0.667727	2.61e-05	0.00130942	12.4531	12.5056	12.4022	11.8264	11.829	11.7023	5607.19	5814.98	5413.05	3631.68	3638.11	3332.22
ILMN_2611237	Mc4r	-1.58845	-0.667619	0.000936004	0.0165948	8.84638	8.68036	8.22184	7.88992	8.04125	7.81456	460.283	410.25	298.553	237.193	263.425	225.121
ILMN_2486573	Vegfc	-1.58833	-0.667513	0.000114601	0.00371191	7.74839	7.57644	7.40671	6.98749	6.94987	6.79164	215.03	190.869	169.685	126.895	123.629	110.787
ILMN_2915671	Kcnab1	-1.58777	-0.667006	9.08e-05	0.00314417	11.1179	11.1003	11.1645	10.4454	10.2877	10.6487	2222.4	2195.5	2295.36	1394.33	1249.97	1605.36
ILMN_1257253	Iqsec2	-1.58764	-0.666882	2.92e-05	0.00141418	10.0146	10.0542	10.0265	9.38727	9.4481	9.25921	1034.39	1063.18	1042.98	669.654	698.492	612.774
ILMN_2431483	Fam65b	-1.58753	-0.666786	3.48e-05	0.00162374	10.8728	10.7494	10.9361	10.2573	10.1394	10.1612	1875.16	1721.41	1959.31	1223.94	1127.9	1145.06
ILMN_1247066	Caprin1	-1.58709	-0.666382	8e-05	0.00286952	10.8225	10.6542	10.7935	10.2132	9.92321	10.1346	1810.91	1611.47	1774.84	1187.04	970.922	1124.15
ILMN_2771036	Tac2	-1.58609	-0.665473	0.000244383	0.00633793	8.30431	7.99686	8.38583	7.48038	7.48552	7.72468	316.116	255.443	334.494	178.574	179.212	211.525
ILMN_2599233	Scrg1	-1.58379	-0.663382	0.00426943	0.0482273	8.20652	7.83108	8.61887	7.59133	7.28486	7.79014	295.4	227.715	393.132	192.85	155.941	221.343
ILMN_1253761	Ankrd39	-1.58367	-0.663276	3.96e-05	0.00176002	9.46349	9.45599	9.56163	8.9501	8.78843	8.75274	705.983	702.32	755.681	494.595	442.163	431.359
ILMN_2596655	Rarres2	-1.58355	-0.663163	0.00286275	0.0363358	7.50765	7.24087	8.07366	6.93329	7.02	6.8794	181.982	151.259	269.409	122.216	129.787	117.735
ILMN_1254669	Sypl	-1.58346	-0.663078	5.41e-05	0.00217172	10.3177	10.2178	10.1746	9.65476	9.63537	9.43079	1276.28	1190.85	1155.77	806.067	795.31	690.16
ILMN_3007409	Krt73	-1.58322	-0.66286	0.000112244	0.00364861	8.50642	8.29427	8.33184	7.73503	7.86172	7.54719	363.653	313.923	322.205	213.047	232.602	187.038
ILMN_2738893	Ermp1	-1.58273	-0.662413	5.44e-05	0.00217589	10.7865	10.8178	10.6829	10.0949	10.228	9.97704	1766.25	1804.99	1643.88	1093.59	1199.32	1007.83
ILMN_2998807	Stard8	-1.58269	-0.662382	0.000241275	0.00629331	7.71914	7.70808	7.43795	6.87896	7.17183	6.82725	210.714	209.105	173.399	117.699	144.19	113.555
ILMN_2788036	Acsbg1	-1.58191	-0.661667	0.00349729	0.0418723	10.1646	9.83537	10.4746	9.61731	9.13986	9.73245	1147.78	913.568	1422.91	785.416	564.123	850.665
ILMN_2984942	Gpr162	-1.5809	-0.660742	3.83e-05	0.00172169	10.5619	10.6458	10.6478	10.0693	9.93991	9.86413	1511.68	1602.18	1604.38	1074.39	982.226	931.961
ILMN_2718645	Luzp1	-1.58039	-0.660282	0.00024394	0.00633793	9.5298	9.26571	9.24561	8.90014	8.58965	8.57048	739.189	615.541	607.022	477.761	385.248	380.164
ILMN_2704318	Tmem191c	-1.58019	-0.660099	2.9e-05	0.00141197	12.4185	12.4729	12.423	11.7945	11.852	11.6876	5474.4	5684.71	5491.66	3552.21	3696.68	3298.44
ILMN_1246859	Rhobtb2	-1.57992	-0.659847	0.000171241	0.00494198	8.35217	8.72506	8.45933	7.90181	7.92605	7.72917	326.78	423.161	351.974	239.156	243.208	212.184
ILMN_2436010	Arhgef9	-1.5798	-0.659738	0.0013986	0.0219896	8.03176	8.02971	7.40497	7.23075	7.16193	7.09456	261.699	261.327	169.48	150.2	143.204	136.671
ILMN_2767764	Tor1aip2	-1.57974	-0.659688	0.00165243	0.0247269	7.95274	7.96397	7.97689	7.64999	7.36818	6.89636	247.749	249.686	251.932	200.852	165.213	119.128
ILMN_2777530	Kcnk1	-1.57895	-0.658962	0.000158576	0.00468699	10.1871	10.1693	9.88657	9.55934	9.41066	9.296	1165.76	1151.47	946.574	754.481	680.599	628.602
ILMN_2545342	Ttc14	-1.5789	-0.658918	0.00275012	0.0354277	8.28259	8.86396	8.09045	7.90511	7.67237	7.68276	311.393	465.926	272.563	239.704	203.992	205.467
ILMN_1226555	Inafm2	-1.57879	-0.65882	2.92e-05	0.00141418	11.3747	11.2126	11.3393	10.6495	10.6306	10.6699	2655.29	2373.12	2590.99	1606.26	1585.41	1629.17
ILMN_2618714	Pdgfb	-1.57877	-0.6588	2.03e-05	0.00110805	10.3766	10.4384	10.3705	9.7253	9.73748	9.74635	1329.48	1387.62	1323.83	846.464	853.638	858.9
ILMN_2718217	Tubb6	-1.57846	-0.658519	0.000625161	0.0124814	9.2775	8.96319	9.48684	8.5683	8.43605	8.74763	620.594	499.102	717.505	379.591	346.341	429.833
ILMN_1249598	Cyld	-1.5781	-0.658188	4.95e-05	0.00203929	10.681	10.7805	10.5262	10.0432	9.98939	9.98053	1641.74	1758.92	1474.69	1055.12	1016.5	1010.27
ILMN_2588882	Slc41a2	-1.57802	-0.658114	2.96e-05	0.00142423	10.1866	10.3101	10.1444	9.56437	9.56733	9.53504	1165.39	1269.52	1131.82	757.118	758.67	741.88
ILMN_2531508	Tmem151a	-1.5778	-0.657913	9.1e-05	0.00314911	8.15618	8.38935	8.3452	7.65839	7.75332	7.50529	285.269	335.309	325.204	202.024	215.766	181.684
ILMN_2760800	Cxcl14	-1.57534	-0.655666	0.000165921	0.00485655	9.42619	9.0257	9.26854	8.66792	8.54555	8.53996	687.965	521.203	616.749	406.728	373.651	372.208
ILMN_2594644	Lrrc48	-1.57508	-0.655422	8.44e-05	0.00297543	9.34706	9.48684	9.30595	8.56391	8.81307	8.79661	651.246	717.505	632.952	378.437	449.777	444.676
ILMN_2612858	Pfkp	-1.57462	-0.655003	9.6e-05	0.00326781	8.58067	8.46407	8.35217	7.87554	7.65518	7.90118	382.86	353.133	326.78	234.841	201.576	239.053
ILMN_1226035	Tbc1d20	-1.57327	-0.653769	4.46e-05	0.00190733	10.0303	9.93482	9.81937	9.23994	9.24432	9.3389	1045.71	978.769	903.493	604.642	606.482	647.573
ILMN_2761594	Cirbp	-1.57306	-0.65357	0.000214002	0.00577486	10.7474	10.6746	10.96	10.0244	10.0552	10.3417	1719.06	1634.43	1992.02	1041.47	1063.91	1297.69
ILMN_2740869	Rims2	-1.57274	-0.653284	7.56e-05	0.00276251	8.71276	8.7813	8.62921	8.17111	7.90014	8.09217	419.568	439.983	395.959	288.236	238.88	272.889
ILMN_2675922	Zcchc24	-1.57172	-0.652347	0.00174618	0.0257385	10.2951	10.1684	10.7284	9.77678	9.49093	9.96713	1256.42	1150.81	1696.51	877.213	719.538	1000.94
ILMN_2688607	Pptc7	-1.57143	-0.65208	4.24e-05	0.00183369	10.8505	10.7831	10.6322	10.0879	10.1239	10.0978	1846.39	1762.12	1587.11	1088.33	1115.79	1095.8
ILMN_1223029	Rab8b	-1.57041	-0.651137	2.74e-05	0.0013544	10.7031	10.7284	10.7576	10.0098	10.0925	10.1333	1667.06	1696.51	1731.2	1030.99	1091.82	1123.09
ILMN_2748966	Tgfb3	-1.57034	-0.65108	4.81e-05	0.00200571	7.9798	8.04806	8.13982	7.40369	7.31262	7.49812	252.44	264.672	282.052	169.33	158.971	180.784
ILMN_2706462	Il12a	-1.56996	-0.650731	2.52e-05	0.00127469	7.10582	7.0209	7.07276	6.39585	6.39383	6.4576	137.742	129.868	134.621	84.206	84.088	87.8885
ILMN_2810963	Camk2n1	-1.56968	-0.650466	2.96e-05	0.00142423	14.6399	14.7252	14.6728	14.0893	14.0337	13.9635	25530.6	27085.4	26119.1	17430.7	16771.4	15975.1
ILMN_1235433	Bmp3	-1.56933	-0.650144	6.94e-05	0.00259734	7.73557	7.91818	7.76952	7.03624	7.17464	7.26196	213.127	241.886	218.203	131.256	144.471	153.485
ILMN_2597899	Zfc3h1	-1.56846	-0.649345	6.01e-05	0.0023428	11.0122	10.8898	11.0812	10.4533	10.3207	10.2611	2065.32	1897.43	2166.59	1402.04	1278.93	1227.17
ILMN_3103549	Jph4	-1.5656	-0.64672	0.00012075	0.00385593	7.09476	7.35552	7.05997	6.61156	6.52786	6.43067	136.689	163.77	133.433	97.7865	92.2746	86.2631
ILMN_2589915	Hapln4	-1.56558	-0.646698	0.000213251	0.00575803	7.29953	7.4254	7.09514	6.46634	6.75981	6.65384	157.535	171.897	136.726	88.4221	108.369	100.694
ILMN_1257965	Ldha	-1.56451	-0.645715	4.21e-05	0.00182724	14.3493	14.2669	14.2284	13.7229	13.6313	13.5532	20871.9	19713	19194.2	13520.5	12689.4	12020.2
ILMN_2480669	Aak1	-1.56376	-0.645019	7.12e-05	0.00264744	12.983	12.9914	12.9252	12.4111	12.3955	12.158	8096.09	8143.39	7778.08	5446.57	5387.74	4569.98
ILMN_2916008	Phykpl	-1.56375	-0.645007	4.65e-05	0.00195782	7.6599	7.76211	7.65435	7.14687	6.95778	7.03669	202.236	217.084	201.461	141.717	124.309	131.297
ILMN_2535392	Dnal1	-1.56322	-0.64452	4.97e-05	0.00203929	7.6799	7.58371	7.70376	6.91079	7.10921	7.01381	205.06	191.833	208.479	120.325	138.066	129.231
ILMN_3133748	Gab3	-1.56201	-0.643403	0.000166853	0.00486183	7.01682	6.8649	7.25393	6.3812	6.46572	6.35852	129.501	116.558	152.634	83.3553	88.3843	82.0551
ILMN_2726397	Kcnh3	-1.56186	-0.643267	0.000775874	0.014602	10.0359	9.62893	10.0095	9.43209	9.02095	9.29152	1049.83	791.765	1030.76	690.783	519.489	626.652
ILMN_1254987	Mbnl2	-1.5615	-0.64293	0.00140488	0.0220213	11.6668	11.492	11.2367	11.0315	10.9303	10.5049	3251.38	2880.33	2413.16	2093.27	1951.41	1453.11
ILMN_2659426	Cxcl14	-1.56107	-0.642535	6.44e-05	0.00245623	8.87243	8.79387	8.82206	8.31773	8.05718	8.18585	468.671	443.831	452.59	319.069	266.351	291.196
ILMN_1215536	Usp33	-1.56047	-0.641978	3.88e-05	0.00173545	9.58131	9.64271	9.57209	8.98545	9.02267	8.86206	766.06	799.365	761.179	506.861	520.109	465.315
ILMN_1228549	Sorcs3	-1.55977	-0.641331	0.000885538	0.0159309	9.5844	10.0687	9.71194	9.08084	9.3651	8.99507	767.698	1073.92	838.657	541.508	659.443	510.254
ILMN_2668536	Efcab14	-1.55854	-0.640195	4.4e-05	0.00189048	10.2727	10.2413	10.2369	9.72324	9.57414	9.53296	1237.08	1210.4	1206.76	845.253	762.26	740.811
ILMN_1223561	Olfm1	-1.5565	-0.638308	4.05e-05	0.00178183	8.99147	9.0913	9.03929	8.47882	8.3259	8.40241	508.981	545.449	526.136	356.763	320.881	338.36
ILMN_2692262	Kdsr	-1.55608	-0.637916	5.53e-05	0.00220002	10.7782	10.9515	10.8488	10.1903	10.3137	10.1608	1756.1	1980.27	1844.26	1168.38	1272.69	1144.7
ILMN_2445236	Slc30a10	-1.55604	-0.637875	0.00016794	0.0048761	8.50007	8.23813	8.34901	7.67508	7.60536	7.89313	362.056	301.941	326.063	204.376	194.734	237.722
ILMN_1258620	Mtmr1	-1.55587	-0.637726	0.000243146	0.00632388	9.10519	8.8132	8.76726	8.32611	8.10831	8.33804	550.726	449.817	435.72	320.929	275.959	323.595
ILMN_3136744	Sesn1	-1.55548	-0.637358	0.000178418	0.00509391	11.805	11.6168	11.6943	11.2444	10.8849	11.0746	3578.06	3140.45	3313.8	2426.03	1890.97	2156.72
ILMN_2717117	Spaca6	-1.55439	-0.636348	0.000299117	0.00734109	8.11696	8.44728	8.19716	7.53395	7.80511	7.5133	277.618	349.047	293.489	185.33	223.651	182.695
ILMN_2828512	Efcab14	-1.55426	-0.636227	9.12e-05	0.00314911	8.99999	8.81766	9.09582	8.38491	8.35875	8.26114	511.996	451.213	547.161	334.28	328.271	306.796
ILMN_1220417	Phykpl	-1.55392	-0.635908	0.000141972	0.00432799	7.09598	7.08999	7.33704	6.54169	6.65868	6.41491	136.805	136.238	161.685	93.1633	101.033	85.3259
ILMN_2652511	Hist1h2bj	-1.55247	-0.634568	0.000109165	0.00357851	12.5254	12.4939	12.3717	11.9841	11.6948	11.8084	5895.58	5768.18	5299.59	4051.09	3315.09	3586.48
ILMN_1258474	Mia3	-1.55217	-0.634287	0.00022085	0.00590685	8.93766	9.06263	8.75412	8.30312	8.42186	8.12657	490.346	534.716	431.771	315.856	342.95	279.475
ILMN_1239802	A830029E22Rik	-1.55206	-0.634184	0.00209535	0.0293744	8.00576	7.95077	7.59962	7.23483	7.51596	6.90281	257.024	247.411	193.961	150.626	183.032	119.661
ILMN_2545149	Nos1ap	-1.55168	-0.633827	0.00182063	0.0265337	7.53586	7.46358	7.0007	6.92042	6.70326	6.47499	185.575	176.507	128.062	121.131	104.203	88.954
ILMN_2727598	Cpd	-1.55124	-0.633424	9.96e-05	0.00335779	7.60418	7.40984	7.33593	6.72915	6.83994	6.88058	194.575	170.052	161.56	106.09	114.558	117.832
ILMN_2987862	Per2	-1.55108	-0.633274	0.00155193	0.0235815	9.95063	10.1106	9.59415	9.28309	9.46809	9.00442	989.554	1105.62	772.904	622.999	708.236	513.572
ILMN_3005071	Kcnj4	-1.5498	-0.632082	0.000990166	0.0172708	11.7762	11.9193	11.4046	11.1211	11.2087	10.8741	3507.44	3873.26	2711.06	2227.38	2366.68	1876.91
ILMN_2798402	Lcat	-1.54973	-0.632016	0.00248095	0.0330024	7.81575	7.14175	7.75005	6.9413	6.81656	7.05364	225.307	141.215	215.277	122.897	112.717	132.849
ILMN_3026210	Erich6	-1.54958	-0.631882	0.000357515	0.00834467	9.10822	9.22673	8.93521	8.55353	8.58895	8.23203	551.884	599.131	489.514	375.724	385.063	300.669
ILMN_1260378	Csrp1	-1.54859	-0.630957	0.00298535	0.0374979	9.57019	9.18949	9.93648	8.87011	8.81965	9.11353	760.176	583.865	979.892	467.919	451.834	553.917
ILMN_1237583	Galnt16	-1.54699	-0.629465	6.43e-05	0.00245305	11.5607	11.6242	11.6865	11.0827	10.8797	11.0206	3020.73	3156.69	3296.04	2168.79	1884.17	2077.47
ILMN_1217054	Utp20	-1.54684	-0.629321	0.000191309	0.00530891	8.18527	8.14623	8.18086	7.73336	7.55597	7.33507	291.079	283.309	290.191	212.801	188.18	161.464
ILMN_2710648	Fndc9	-1.54618	-0.628708	0.00108422	0.0184289	7.48151	7.71414	7.45474	6.64732	7.22094	6.89601	178.714	209.985	175.429	100.24	149.183	119.098
ILMN_2797726	Steap2	-1.54579	-0.62834	0.000326152	0.0077934	7.49887	7.33146	7.53532	7.05309	6.78776	6.63978	180.877	161.061	185.506	132.798	110.489	99.7176
ILMN_1244545	Ociad1	-1.54573	-0.628291	0.000132441	0.0041132	7.66575	7.69987	7.50674	7.09683	7.05553	6.83514	203.058	207.918	181.867	136.886	133.022	114.178
ILMN_3129526	Usp33	-1.54553	-0.628099	0.000170039	0.00491523	12.2405	12.1791	12.0173	11.689	11.4685	11.3952	4839.04	4637.5	4145.43	3301.69	2833.67	2693.38
ILMN_2704110	Gpr162	-1.54546	-0.628036	5.33e-05	0.00214812	10.0814	10.2596	10.1677	9.56544	9.4808	9.57827	1083.41	1225.87	1150.2	757.675	714.505	764.448
ILMN_2452579	Trim9	-1.5451	-0.627699	5.88e-05	0.00231067	8.03443	8.21216	8.02958	7.49848	7.47598	7.41862	262.183	296.556	261.302	180.828	178.03	171.09
ILMN_2744036	Mlec	-1.5449	-0.627511	0.000122976	0.00391045	7.36178	7.44229	7.56714	6.76633	6.74007	6.98228	164.481	173.921	189.643	108.86	106.897	126.437
ILMN_2749669	Nr1d1	-1.54486	-0.627475	0.000643801	0.0127079	7.17753	7.51013	7.35606	6.98347	6.58549	6.59233	144.761	182.295	163.831	126.542	96.0351	96.4916
ILMN_1227403	Rtn4rl1	-1.54482	-0.627436	0.000166154	0.00486023	9.17147	9.0153	8.95692	8.49083	8.52608	8.24448	576.617	517.458	496.938	359.744	368.642	303.274
ILMN_3031099	Coq10b	-1.54477	-0.62739	4.26e-05	0.00184098	9.63737	9.4992	9.51336	8.90156	8.95172	8.91448	796.413	723.678	730.811	478.229	495.15	482.533
ILMN_2455830	Trim23	-1.54423	-0.626884	0.000438219	0.00968422	7.83988	7.5286	8.00434	7.09024	7.15115	7.25078	229.108	184.643	256.771	136.262	142.138	152.301
ILMN_2541863	Atxn7l3b	-1.54411	-0.626779	5.26e-05	0.0021273	13.1125	13.2736	13.1199	12.4932	12.5758	12.5565	8856.35	9902.68	8901.64	5765.55	6105.25	6024.15
ILMN_1224339	Tmx3	-1.54326	-0.625979	0.00339176	0.0409771	7.36357	7.67884	6.95161	6.92649	6.603	6.58659	164.685	204.91	123.778	121.641	97.2079	96.1087
ILMN_2909238	Sptb	-1.54221	-0.625	4.99e-05	0.00204461	11.2658	11.3056	11.338	10.751	10.7	10.5833	2462.35	2531.12	2588.65	1723.35	1663.51	1534.28
ILMN_2699052	Nrn1	-1.54216	-0.624948	0.000602934	0.0121882	12.2631	12.4896	11.9991	11.4933	11.6429	11.7408	4915.37	5751.21	4093.44	2882.93	3197.86	3422.35
ILMN_2639588	Cdadc1	-1.54182	-0.624636	7.45e-05	0.00274318	8.43335	8.52758	8.32943	7.81026	7.88406	7.72212	345.693	369.026	321.669	224.452	236.232	211.15
ILMN_1245043	Ldhb	-1.54169	-0.624513	0.000144264	0.00435786	12.158	12.0194	11.9513	11.4051	11.2835	11.5665	4569.98	4151.57	3959.99	2711.93	2492.73	3033.03
ILMN_2963906	Snapin	-1.5409	-0.623771	4.65e-05	0.00195782	11.273	11.2741	11.1717	10.681	10.5619	10.6045	2474.56	2476.51	2306.89	1641.74	1511.68	1556.96
ILMN_3123826	Wdr37	-1.54051	-0.623409	0.000313548	0.00756407	8.91871	8.64894	8.69088	7.9817	8.32563	8.08097	483.949	401.413	413.253	252.774	320.823	270.778
ILMN_2983948	Creld2	-1.53984	-0.622783	0.00055704	0.0115438	9.41398	9.38083	9.58612	8.60425	8.81704	9.0913	682.168	666.67	768.616	389.167	451.017	545.449
ILMN_2812954	Adam11	-1.53981	-0.622757	6.04e-05	0.00234846	7.2137	7.16798	7.25134	6.52894	6.53249	6.70333	148.436	143.806	152.36	92.3436	92.5708	104.208
ILMN_2474128	Zfp365	-1.53971	-0.622663	0.000642751	0.0127038	8.14794	8.00418	7.76925	7.14815	7.55137	7.35386	283.645	256.742	218.161	141.843	187.58	163.581
ILMN_2850391	Meis2	-1.53946	-0.622425	0.000155835	0.00463017	11.9595	12.0642	12.1723	11.2867	11.4678	11.5743	3982.72	4282.35	4615.75	2498.27	2832.33	3049.41
ILMN_1228707	Pnisr	-1.53941	-0.622373	9.4e-05	0.00321968	9.6873	9.79711	9.55648	8.99118	9.0385	9.14409	824.457	889.66	752.986	508.878	525.849	565.777
ILMN_1246382	2010204K13Rik	-1.53936	-0.622327	0.000206556	0.00562084	7.84552	7.98542	8.2257	7.33528	7.43197	7.4224	230.004	253.425	299.352	161.488	172.681	171.539
ILMN_2760105	Olig1	-1.53925	-0.622228	0.0035378	0.0421797	13.1112	12.9442	13.3606	12.5905	12.1302	12.8286	8848.11	7881.23	10517.8	6167.61	4482.75	7274.15
ILMN_1224485	Eme2	-1.53909	-0.622076	0.000135362	0.00417529	9.41066	9.41145	9.26939	8.87187	8.57926	8.77414	680.599	680.972	617.111	468.489	382.486	437.803
ILMN_2749235	Stk24	-1.53886	-0.621859	0.000265133	0.00673123	8.34797	8.28641	8.64426	7.90714	7.70624	7.79969	325.828	312.218	400.113	240.041	208.838	222.814
ILMN_2811263	Zxda	-1.53885	-0.621855	0.000245461	0.00635127	8.93956	8.95387	8.94466	8.47774	8.41089	8.0839	490.995	495.888	492.733	356.496	340.353	271.329
ILMN_2915118	Trpc6	-1.53871	-0.621723	3.86e-05	0.00173041	8.25437	8.27841	8.24014	7.67969	7.6526	7.57547	305.361	310.492	302.363	205.029	201.216	190.741
ILMN_2753604	Cdc42se2	-1.53855	-0.621574	0.000106521	0.00351582	7.90439	8.1354	7.96493	7.43743	7.4308	7.27177	239.585	281.19	249.851	173.336	172.542	154.532
ILMN_2737713	Edn1	-1.53847	-0.6215	0.0013991	0.0219898	7.7386	7.27165	7.26283	6.98332	6.82713	6.59813	213.574	154.52	153.579	126.528	113.546	96.8804
ILMN_2689560	Exoc8	-1.53825	-0.621288	9.14e-05	0.00315014	11.9936	11.8723	11.8109	11.3121	11.3493	11.1515	4077.98	3749.02	3592.79	2542.6	2609.1	2274.82
ILMN_3004553	Pfkm	-1.53806	-0.621115	8.06e-05	0.00288582	11.8198	11.7081	11.9073	11.1933	11.1056	11.273	3615.16	3345.7	3841	2341.66	2203.5	2474.56
ILMN_1232412	Mapre3	-1.5374	-0.620494	0.00226622	0.0309927	8.04169	7.95102	8.57853	7.55181	7.7306	7.42736	263.506	247.455	382.292	187.638	212.394	172.13
ILMN_1247463	Robo3	-1.53736	-0.620458	0.000158745	0.00468894	6.9565	6.83961	6.70882	6.13672	6.3646	6.14224	124.198	114.532	104.606	70.3618	82.4017	70.6313
ILMN_1219743	Kcnh5	-1.53722	-0.620324	0.000139205	0.00426189	7.04695	6.84966	6.80321	6.40726	6.21821	6.21338	132.234	115.333	111.679	84.8745	74.4503	74.2019
ILMN_2650998	Erf	-1.53683	-0.619961	9.43e-05	0.00322189	8.02751	8.20028	7.97466	7.4713	7.36062	7.51064	260.928	294.125	251.542	177.454	164.35	182.359
ILMN_2856187	Pcnxl4	-1.53666	-0.619797	0.00010327	0.00344595	10.4465	10.5633	10.568	9.81756	9.84423	10.0566	1395.43	1513.1	1518.06	902.359	919.199	1064.99
ILMN_2736530	Cdk2ap1	-1.53659	-0.619734	0.000110389	0.00360124	12.6664	12.6842	12.8206	12.1407	11.9622	12.2091	6500.65	6581.45	7234.12	4515.6	3990.01	4734.77
ILMN_2724868	Appbp2	-1.53656	-0.619706	4.38e-05	0.00188344	10.9826	10.9745	10.9349	10.3857	10.2683	10.3788	2023.49	2012.05	1957.6	1337.81	1233.32	1331.5
ILMN_1223194	Cacnb4	-1.53655	-0.619699	0.000168219	0.00487965	9.54647	9.66031	9.39215	9.04608	8.89287	8.80087	747.779	809.175	671.92	528.617	475.359	445.992
ILMN_2702628	Rilpl1	-1.53596	-0.619142	0.00352413	0.0420661	8.18563	7.70329	8.10915	7.04534	7.42138	7.67392	291.152	208.411	276.12	132.087	171.419	204.211
ILMN_2728134	Ism1	-1.53585	-0.619035	0.000231673	0.00609898	9.80745	9.64655	9.95306	9.33122	9.15239	9.06634	896.058	801.493	991.216	644.134	569.04	536.094
ILMN_3041584	Cuta	-1.53533	-0.618551	4.3e-05	0.00185438	7.71245	7.74866	7.64271	7.07571	7.04853	7.12392	209.739	215.069	199.841	134.896	132.379	139.481
ILMN_2682928	Rai14	-1.53468	-0.617939	0.00169244	0.0251182	8.22924	8.04816	8.04042	7.67323	7.68245	7.10832	300.087	264.69	263.273	204.114	205.422	137.98
ILMN_2598318	Lin7b	-1.53468	-0.617935	8.27e-05	0.00293129	11.9732	11.7953	11.9223	11.2839	11.3669	11.1862	4020.56	3554.1	3881.15	2493.34	2641.01	2330.09
ILMN_1228970	Rhobtb2	-1.53436	-0.617635	0.000225815	0.00599362	10.6956	10.9096	10.549	9.99966	10.1552	10.1464	1658.4	1923.64	1498.17	1023.76	1140.32	1133.37
ILMN_2618526	Napepld	-1.53409	-0.617384	0.000115108	0.00372271	8.63358	8.67975	8.86797	8.07068	8.04547	8.21299	397.162	410.076	467.222	268.854	264.197	296.726
ILMN_2772452	Sertm1	-1.53399	-0.617285	0.00021981	0.00589297	11.2723	11.4577	11.0834	10.7127	10.5793	10.6696	2473.43	2812.65	2169.94	1678.21	1529.96	1628.82
ILMN_2655907	Chrm3	-1.53382	-0.617127	0.000151653	0.00453867	8.75598	8.54651	8.53361	8.09774	7.86304	8.02395	432.329	373.9	370.573	273.944	232.815	260.285
ILMN_1225988	Zdhhc3	-1.53382	-0.617126	0.00341095	0.0411213	9.51199	9.61021	9.27078	9.26752	8.65394	8.62015	730.122	781.559	617.707	616.312	402.805	393.48
ILMN_2703364	Ccdc129	-1.53312	-0.616468	0.00115013	0.019189	7.69766	7.89514	7.81542	7.25656	7.44343	6.85883	207.6	238.054	225.255	152.912	174.059	116.068
ILMN_2600659	Epb4.1l1	-1.5328	-0.61617	0.000118775	0.00380196	7.81715	7.55484	7.8075	7.1343	7.13502	7.06166	225.527	188.032	224.023	140.487	140.558	133.589
ILMN_2746738	Htra1	-1.53262	-0.616	0.000338904	0.00800099	9.42902	9.06898	9.4109	8.80493	8.64309	8.61287	689.313	537.076	680.713	447.249	399.789	391.501
ILMN_2917471	Ednrb	-1.53256	-0.615942	0.00374595	0.0440115	9.7379	9.39512	10.0828	9.24675	8.8618	9.25945	853.885	673.308	1084.5	607.506	465.229	612.877
ILMN_1244147	Ak3	-1.53231	-0.61571	0.0002652	0.00673123	10.2017	10.0352	10.2766	9.71295	9.57899	9.3744	1177.64	1049.28	1240.41	839.245	764.826	663.704
ILMN_2525513	Irak1	-1.53196	-0.615376	0.000234728	0.00615629	7.93874	8.08579	7.91651	7.21079	7.56235	7.32177	245.357	271.685	241.606	148.138	189.014	159.982
ILMN_2705235	Prex1	-1.53187	-0.615294	0.000465831	0.0101605	9.83426	9.80086	9.94612	9.45067	9.29872	8.98596	912.864	891.975	986.46	699.736	629.789	507.041
ILMN_1245118	Otud7a	-1.53103	-0.614503	4.45e-05	0.00190614	11.498	11.5153	11.4735	10.9312	10.8964	10.8159	2892.38	2927.24	2843.67	1952.56	1906.03	1802.63
ILMN_2763294	Ensa	-1.53098	-0.614455	0.000116987	0.00377031	10.6542	10.7174	10.538	10.0316	10.1384	9.89619	1611.47	1683.69	1486.85	1046.71	1127.11	952.909
ILMN_1232022	Ttll7	-1.53016	-0.613681	0.00044818	0.00984669	9.80838	9.90347	9.50069	9.2459	9.12916	8.99644	896.64	957.725	724.422	607.144	559.951	510.74
ILMN_1215624	Gpr88	-1.52975	-0.613296	0.000445723	0.00981473	11.2012	10.887	10.814	10.4581	10.2066	10.3975	2354.46	1893.75	1800.26	1406.74	1181.7	1348.86
ILMN_2680808	Hnrnph2	-1.52944	-0.613008	0.000278498	0.00699039	8.22248	8.13561	7.89645	7.61611	7.42406	7.37535	298.684	281.231	238.269	196.19	171.737	166.035
ILMN_2771095	Kcnc4	-1.52841	-0.61203	4.87e-05	0.00201767	12.0166	12.0294	12.1002	11.4685	11.4663	11.3754	4143.37	4180.32	4390.73	2833.67	2829.35	2656.73
ILMN_2914884	Tmem9b	-1.52816	-0.611795	4.85e-05	0.00201615	11.9641	11.8534	11.9393	11.2804	11.2918	11.3493	3995.42	3700.25	3927.37	2487.29	2507.1	2609.1
ILMN_2692845	Gpi1	-1.52775	-0.611408	0.00011659	0.00376035	13.7692	13.5999	13.6119	13.1587	13.0574	12.9307	13961.7	12415.8	12519.9	9144.74	8524.21	7807.85
ILMN_3059476	Sesn1	-1.5277	-0.611359	0.00062967	0.0125357	8.48933	8.43022	8.12898	7.75141	7.54852	7.91452	359.37	344.945	279.941	215.48	187.21	241.273
ILMN_2427467	Ppapdc2	-1.52731	-0.61099	5.28e-05	0.00213103	11.4399	11.489	11.3747	10.8837	10.7946	10.7922	2778.06	2874.28	2655.29	1889.36	1776.24	1773.32
ILMN_2530434	Laptm4b	-1.5269	-0.610603	0.000604877	0.0122056	9.50599	9.28907	9.61061	8.94758	8.62289	9.00338	727.091	625.588	781.774	493.731	394.23	513.203
ILMN_2588995	Rab8b	-1.52686	-0.61057	4.01e-05	0.00177149	10.5727	10.5169	10.5752	9.95374	9.9344	9.94488	1522.97	1465.19	1525.61	991.683	978.478	985.616
ILMN_1232278	Pgam1	-1.52663	-0.610348	0.000189362	0.00528639	9.73605	9.6873	9.40906	8.96693	9.05252	8.98191	852.793	824.457	679.842	500.398	530.981	505.621
ILMN_1242557	Trpc7	-1.52656	-0.610282	0.00138168	0.021784	9.19326	9.104	8.70963	8.34172	8.60745	8.22687	585.391	550.273	418.658	324.42	390.034	299.596
ILMN_1242630	Lztfl1	-1.52656	-0.610281	0.000466442	0.010169	9.53148	9.61177	9.32152	9.09778	8.7354	8.80074	740.052	782.402	639.817	547.904	426.204	445.951
ILMN_2898406	Ndufa6	-1.52654	-0.610267	7.55e-05	0.00276251	13.4782	13.4751	13.4962	12.7779	12.8454	12.9954	11411.9	11387.3	11554.9	7023.32	7359.64	8166.19
ILMN_1250256	Phtf1os	-1.52648	-0.61021	0.000235799	0.0061732	7.09866	7.4084	7.15913	6.62838	6.71222	6.49495	137.06	169.883	142.926	98.9332	104.853	90.1935
ILMN_1242799	March6	-1.52549	-0.609277	6.25e-05	0.00240312	9.51321	9.62167	9.58647	8.87877	9.01477	8.99999	730.739	787.793	768.805	470.735	517.269	511.996
ILMN_1233664	Fam222b	-1.52529	-0.609083	0.000407083	0.00918441	10.2297	10.2197	10.2132	9.74365	9.74988	9.3418	1200.77	1192.42	1187.04	857.296	861.005	648.877
ILMN_1217043	Got1	-1.52486	-0.608681	0.000186128	0.00523881	10.3656	10.075	10.2776	9.6783	9.51595	9.698	1319.36	1078.67	1241.31	819.328	732.127	830.597
ILMN_2616522	Crocc	-1.5245	-0.608336	0.000920019	0.0164013	7.70765	7.74276	8.03842	7.15081	7.47532	7.03769	209.042	214.192	262.908	142.105	177.949	131.388
ILMN_1213404	Dlx6	-1.52439	-0.608233	0.00114329	0.0191102	7.85488	7.75383	7.97638	7.05582	7.12331	7.58126	231.501	215.842	251.842	133.049	139.421	191.508
ILMN_1256175	Pcmtd1	-1.5242	-0.608055	0.00253912	0.0335494	8.75936	8.61329	8.13342	8.09217	7.8029	7.78683	433.342	391.613	280.804	272.889	223.309	220.836
ILMN_1221546	Trim9	-1.5241	-0.607958	6.62e-05	0.00250595	13.6776	13.7095	13.6878	13.1898	13.0557	13.0054	13102.8	13395.6	13195.6	9344.05	8514.43	8222.86
ILMN_2595430	Kcnn2	-1.52351	-0.607397	0.000152595	0.00455483	7.61084	7.47623	7.46387	6.9831	6.99999	6.74565	195.475	178.061	176.542	126.51	127.999	107.311
ILMN_2685507	Anp32a	-1.52345	-0.607338	0.0012337	0.0201891	10.2519	10.2969	10.5678	9.74139	9.51663	10.0365	1219.31	1257.95	1517.83	855.956	732.472	1050.22
ILMN_2648376	Kpna2	-1.52229	-0.606239	0.000194977	0.00538666	8.95971	8.7705	9.05838	8.43014	8.32032	8.21942	497.9	436.701	533.142	344.925	319.643	298.052
ILMN_2828768	Usp28	-1.52218	-0.606139	0.00014368	0.00435132	8.76837	8.92757	8.68494	8.30172	8.12274	8.138	436.055	486.93	411.555	315.549	278.733	281.697
ILMN_2884780	Slitrk3	-1.52115	-0.60516	5.48e-05	0.00218825	9.27371	9.32605	9.21887	8.71129	8.67546	8.61641	618.965	641.83	595.876	419.139	408.858	392.461
ILMN_2608073	Nap1l5	-1.52099	-0.605012	0.00012278	0.00390971	11.6789	11.4423	11.4491	10.9606	10.8569	10.9378	3278.73	2782.82	2795.97	1992.85	1854.61	1961.62
ILMN_1251569	E030013I19Rik	-1.52018	-0.604242	6.07e-05	0.00235415	7.71713	7.86685	7.8487	7.21001	7.21206	7.19788	210.42	233.43	230.512	148.057	148.268	146.817
ILMN_3112856	Adamts13	-1.5201	-0.604164	0.0010829	0.0184208	8.09582	7.62672	7.6452	7.02672	7.27329	7.25524	273.58	197.638	200.187	130.392	154.696	152.772
ILMN_2548010	Hopx	-1.51955	-0.603641	0.00398281	0.0459128	10.0894	10.4323	10.6583	9.62763	9.62085	10.1205	1089.44	1381.72	1616.14	791.055	787.346	1113.23
ILMN_2453107	Dzank1	-1.51948	-0.603577	0.00364852	0.0431242	10.0339	10.0125	9.57737	9.45515	9.43568	8.92213	1048.32	1032.88	763.969	701.916	692.505	485.098
ILMN_2813484	Per1	-1.51931	-0.603419	7.58e-05	0.00276729	9.80369	9.84382	9.80198	9.32779	9.17158	9.13986	893.725	918.939	892.666	642.604	576.661	564.123
ILMN_1220508	Rbm20	-1.51863	-0.602768	0.00312314	0.038692	9.08084	9.07064	9.67893	8.51966	8.66645	8.83598	541.508	537.692	819.687	367.007	406.315	456.979
ILMN_1244424	Adora2b	-1.51787	-0.602044	0.000172758	0.00496677	7.68864	7.42332	7.67857	7.01951	7.05305	6.91184	206.305	171.649	204.871	129.743	132.794	120.412
ILMN_2633030	Dennd6a	-1.51776	-0.60194	7.09e-05	0.00263621	9.60039	9.58612	9.5397	9.02105	9.02885	8.8705	776.259	768.616	744.281	519.524	522.343	468.044
ILMN_2750035	Nrxn1	-1.51713	-0.601341	6.27e-05	0.0024067	12.5791	12.7077	12.589	12.0656	12.0138	11.9924	6119.14	6689.71	6161.08	4286.58	4135.41	4074.36
ILMN_1221564	Ltbp1	-1.51641	-0.600663	0.000306752	0.00745174	7.2262	7.24798	6.93696	6.59963	6.60252	6.407	149.728	152.005	122.527	96.9811	97.1752	84.8591
ILMN_2660175	Fbxo6	-1.5163	-0.600553	0.000244671	0.00633806	11.7799	11.7863	11.6284	11.2655	11.1856	10.942	3516.48	3532.12	3165.99	2461.82	2329.1	1967.24
ILMN_2629455	Ptprn	-1.51586	-0.600135	0.000387365	0.00885872	8.68269	8.82913	8.69029	8.19265	8.30465	7.90439	410.913	454.813	413.082	292.572	316.191	239.585
ILMN_2749037	Chchd10	-1.51543	-0.599726	6.14e-05	0.00237821	13.2209	13.1865	13.2366	12.5328	12.6507	12.6613	9547.2	9322.65	9651.83	5925.8	6430.31	6477.98
ILMN_1248468	Larp4	-1.51542	-0.599721	0.000829343	0.0152594	8.66356	8.72748	8.46864	8.252	8.03636	7.77214	405.5	423.869	354.253	304.86	262.534	218.599
ILMN_2527220	Tmem181b-ps	-1.51533	-0.599632	0.00176057	0.0258749	7.40759	7.52496	7.32699	7.17019	6.73756	6.55289	169.788	184.178	160.562	144.026	106.711	93.8897
ILMN_1216534	Ric3	-1.51528	-0.599583	6.74e-05	0.00254234	9.46062	9.5761	9.50898	8.98056	8.91266	8.85373	704.581	763.296	728.599	505.146	481.925	462.635
ILMN_2669361	Fggy	-1.51511	-0.599425	0.000229813	0.00606773	9.55758	9.29375	9.34385	8.91417	8.81015	8.67258	753.56	627.619	649.798	482.427	448.87	408.043
ILMN_2626300	Rbm12	-1.51455	-0.598893	0.00039194	0.00893178	9.04173	9.1929	9.18949	8.77738	8.40372	8.44634	527.025	585.245	583.865	438.788	338.667	348.819
ILMN_3123491	Cacnb4	-1.51431	-0.598662	0.000125367	0.00397532	11.4083	11.2285	11.228	10.7877	10.68	10.6012	2718	2399.52	2398.63	1767.73	1640.56	1553.4
ILMN_2619249	Snx14	-1.51342	-0.597813	0.00106816	0.0182586	8.27179	8.12027	7.82014	7.68013	7.38952	7.34912	309.071	278.257	225.994	205.093	167.674	163.044
ILMN_1228850	Ccnl1	-1.51313	-0.597535	9.99e-05	0.003364	8.0746	8.15295	8.03474	7.53345	7.56509	7.37115	269.585	284.632	262.239	185.265	189.373	165.554
ILMN_2701233	Fgf1	-1.51307	-0.597475	0.000191342	0.00530891	9.30915	9.30964	9.37199	8.92252	8.61195	8.66389	634.355	634.574	662.597	485.228	391.251	405.592
ILMN_1253648	Wdr33	-1.51236	-0.596801	0.000244605	0.00633806	8.02234	8.126	8.19223	7.35099	7.51551	7.68367	259.996	279.363	292.488	163.255	182.976	205.597
ILMN_3009501	Kcnk1	-1.51214	-0.596587	0.000143952	0.00435132	11.364	11.2811	11.2845	10.8601	10.5797	10.7	2635.75	2488.54	2494.43	1858.68	1530.45	1663.51
ILMN_3160107	Pik3r6	-1.51172	-0.596195	0.000399386	0.00905587	7.60041	7.83826	7.45704	6.94646	7.15585	7.00481	194.066	228.851	175.709	123.337	142.602	128.428
ILMN_2987107	Fam162a	-1.51114	-0.595637	0.00013225	0.00411011	11.9067	11.6436	11.8613	11.212	11.204	11.2087	3839.43	3199.49	3720.53	2372.25	2359.05	2366.68
ILMN_2623867	Ostm1	-1.511	-0.595502	6.78e-05	0.0025543	12.5004	12.425	12.5174	11.832	11.8693	11.955	5794.1	5499.25	5862.75	3645.64	3741.11	3970.31
ILMN_2437792	Stxbp5	-1.5099	-0.594454	0.000107069	0.00352751	10.5233	10.5206	10.6659	10.0375	10.0162	9.87276	1471.74	1469.01	1624.65	1050.96	1035.58	937.557
ILMN_2753173	Cend1	-1.50975	-0.594313	0.00132534	0.0212419	10.917	10.6158	11.1503	10.3202	10.1448	10.4351	1933.49	1569.17	2272.85	1278.47	1132.13	1384.44
ILMN_2680959	Kcnip2	-1.5097	-0.594266	0.00218552	0.0302662	7.36682	7.64925	6.96842	6.68808	6.74935	6.76426	165.057	200.749	125.229	103.113	107.586	108.704
ILMN_1237695	Pfkp	-1.50957	-0.594139	9.8e-05	0.00332045	12.0656	11.884	11.954	11.315	11.3574	11.4487	4286.58	3779.47	3967.4	2547.82	2623.8	2795.04
ILMN_1242399	Hist1h2bc	-1.50947	-0.594045	0.00122468	0.0201088	12.8907	12.9222	12.4678	12.3234	12.1683	12.0068	7594.18	7761.79	5664.82	5125.1	4602.95	4115.42
ILMN_3146952	Pde1a	-1.50938	-0.593952	0.00189259	0.0272664	11.2666	11.3179	10.8881	10.806	10.549	10.3356	2463.61	2552.79	1895.09	1790.35	1498.17	1292.18
ILMN_3134412	Dph3	-1.50908	-0.593668	0.000117756	0.00378163	8.69322	8.74392	8.77696	8.00418	8.20176	8.22716	413.924	428.727	438.659	256.742	294.425	299.655
ILMN_2740464	Il1rap	-1.50865	-0.593255	0.00268491	0.0349155	7.17254	7.46185	6.89702	6.59331	6.80306	6.35527	144.261	176.295	119.181	96.5569	111.667	81.8703
ILMN_2740419	Lgi1	-1.50781	-0.59245	7.47e-05	0.00274318	10.927	10.9422	10.9844	10.4229	10.2686	10.3847	1946.93	1967.6	2025.97	1372.8	1233.58	1336.93
ILMN_2845917	Arl8b	-1.50771	-0.592356	8.08e-05	0.00288884	11.7692	11.7523	11.8474	11.2598	11.1088	11.2232	3490.41	3449.91	3684.83	2452.13	2208.38	2390.75
ILMN_2924041	Dos	-1.50721	-0.591879	5.53e-05	0.00220002	10.4058	10.3909	10.4488	9.82237	9.79277	9.85464	1356.62	1342.64	1397.62	905.375	886.986	925.854
ILMN_2649174	Ints10	-1.50696	-0.591638	9.75e-05	0.00330782	11.0639	11.0315	11.0955	10.5929	10.3964	10.4266	2140.69	2093.27	2188.15	1544.48	1347.85	1376.35
ILMN_2439102	Ccdc127	-1.5052	-0.589957	0.000141697	0.00432358	9.14363	9.33056	9.21141	8.67816	8.7156	8.52197	565.596	643.84	592.802	409.624	420.393	367.594
ILMN_2754985	Phlda1	-1.50457	-0.589347	0.00174136	0.025701	10.626	10.4688	10.2955	10.0392	10.0275	9.55555	1580.33	1417.18	1256.81	1052.23	1043.73	752.502
ILMN_2607557	Ramp1	-1.50454	-0.589323	0.000282999	0.0070448	7.98823	7.7774	7.98188	7.44711	7.3703	7.16213	253.92	219.396	252.805	174.503	165.456	143.224
ILMN_2669991	Tmem135	-1.5038	-0.588609	0.0012381	0.020209	7.70025	7.7815	7.89303	7.46422	7.23477	6.90996	207.973	220.021	237.705	176.585	150.62	120.255
ILMN_2715319	Man1a	-1.50356	-0.588379	0.000760605	0.0143744	7.67352	7.49556	7.38606	6.68284	7.03993	7.06724	204.155	180.463	167.273	102.739	131.592	134.107
ILMN_1232495	Ezr	-1.50347	-0.588292	0.00136389	0.0216075	9.2823	9.23235	9.68607	8.95916	8.62452	8.85216	622.66	601.47	823.754	497.709	394.675	462.133
ILMN_2548302	Kctd4	-1.50318	-0.588014	0.000183918	0.00519524	10.4863	10.4498	10.5466	9.87061	9.77751	10.0705	1434.43	1398.66	1495.65	936.158	877.652	1075.28
ILMN_2953411	Ppp3r1	-1.5031	-0.587941	7.46e-05	0.00274318	14.1403	14.0038	14.1109	13.464	13.5033	13.5238	18056.8	16427.2	17693.3	11299.9	11611.9	11777.9
ILMN_2719202	Hist1h2bf	-1.5031	-0.587939	0.000126303	0.00399382	12.2395	12.2664	12.086	11.632	11.5172	11.6789	4835.73	4926.74	4347.55	3173.76	2931.05	3278.73
ILMN_2614086	Acvr1c	-1.50297	-0.587814	0.000785693	0.0147134	7.35606	7.12392	6.95738	6.724	6.55994	6.38998	163.831	139.481	124.274	105.713	94.3493	83.8639
ILMN_1213378	Lonrf3	-1.50295	-0.587799	0.000110802	0.00361211	8.00612	8.14102	8.07313	7.5957	7.42808	7.43309	257.088	282.287	269.312	193.435	172.216	172.816
ILMN_3014965	2610507B11Rik	-1.50292	-0.587769	0.000301734	0.00737335	12.3078	12.1091	12.4474	11.7334	11.5969	11.7708	5069.94	4417.89	5585.37	3404.92	3097.42	3494.25
ILMN_2824599	Ppapdc2	-1.50236	-0.587235	8.42e-05	0.00297473	10.2214	10.2297	10.1729	9.61953	9.70613	9.53666	1193.84	1200.77	1154.37	786.624	835.29	742.711
ILMN_2716527	Mapk9	-1.50215	-0.587024	0.00102286	0.0176712	7.98905	7.9251	7.86903	7.12889	7.2449	7.64832	254.065	243.049	233.783	139.962	151.682	200.62
ILMN_3147259	Prok2	-1.50211	-0.586988	0.00106895	0.0182586	7.54941	7.02067	7.29732	6.76477	6.7537	6.58797	187.326	129.848	157.294	108.742	107.911	96.2005
ILMN_1254554	Rmnd5a	-1.50187	-0.586759	0.000280567	0.00701589	7.6334	7.34758	7.62408	6.98373	6.84322	7.01783	198.556	162.871	197.277	126.565	114.819	129.592
ILMN_2726412	Esr1	-1.50168	-0.586578	0.00367062	0.0432724	7.13631	7.44612	7.03383	6.5763	6.95287	6.32734	140.683	174.383	131.037	95.4254	123.886	80.3008
ILMN_1234824	Ccdc80	-1.50161	-0.586512	0.000401313	0.00909503	9.43596	9.31904	9.55059	8.87927	8.65781	9.00898	692.639	638.722	749.917	470.897	403.888	515.195
ILMN_2937484	Dlgap2	-1.50142	-0.586327	0.000589546	0.011971	8.97245	9.10469	9.07273	8.41562	8.26273	8.71254	502.314	550.537	538.471	341.47	307.136	419.502
ILMN_1219860	Ltk	-1.50124	-0.586156	0.00114157	0.0191072	8.81087	8.92093	8.86025	8.55138	8.29252	7.98968	449.092	484.694	464.731	375.165	313.544	254.175
ILMN_2592996	Gpr6	-1.50108	-0.586	0.000737737	0.014102	8.15027	8.27894	7.98859	7.78852	7.48166	7.38962	284.104	310.605	253.984	221.095	178.733	167.686
ILMN_2774537	Hist1h1c	-1.50086	-0.585793	9.63e-05	0.00327247	11.7953	11.8859	11.7853	11.3198	11.239	11.1503	3554.1	3784.57	3529.74	2556.28	2417.05	2272.85
ILMN_1249684	Tubg2	-1.50056	-0.585505	8.49e-05	0.00299232	12.1723	12.0036	12.06	11.5164	11.4792	11.4837	4615.75	4106.22	4269.87	2929.51	2854.95	2863.79
ILMN_2746167	Prmt8	-1.50004	-0.584998	0.000254086	0.00651858	10.9861	10.923	10.6512	10.2646	10.2664	10.2742	2028.32	1941.53	1608.13	1230.16	1231.64	1238.37
