# Supplementary material for: miR-27b shapes the presynaptic transcriptome and influences neurotransmission by silencing the polycomb group protein Bmi1
Source: BMC Genomics. 2016 Oct 4;17:777. doi: 10.1186/s12864-016-3139-7 (PMC5050705; doi:10.1186/s12864-016-3139-7)
Supplement: Additional file 4: Table S4. — Comparative analysis of the presynaptic transcriptome in miR-27b KD neurons by nCounter or microarray profiling. (XLSX 11 kb) [file 12864_2016_3139_MOESM4_ESM.xlsx]

## Sheet: Intersected genes
	Ranked down-regulated genes (KD/CT)					Ranked up-regulated genes (KD/CT)
Gene	nCounter	Microarray			Gene	nCounter	Microarray
Gad2	1	8			Slc17a6	1	289
Prkcg	2	53			Syn3	2
Syt1	3	91			Neo1	3
Camk2a	4	188			Bmi1	4
Slk	5				Gap43	5
Slc1a2	6	270			Rala	6	443
Cntnap1	7				Ctnnd1	7
Dnmt3a	8				Ctnna2	8	762
Itpka	9	234			Grm8	9
Lin7a	10	128			Arl8a	10
Rab3b	11	409			Riok3	11
Slc30a3	12	394			Cdh8	12
Atp1a1	13	491			Ncam1	13
Appbp2	14	740			Ppfia4	14
Vps13a	16				Gnaq	15
Slc17a7	15	355			Sept11	16	507
Gnal	17	376			Trio	17	496
Gps1	18	410			Git1	18
Slc6a17	19	535			Ap2s1	19
Rph3a	20				Cadm3	20
Genes labelled in red are differentially regulated in both the nCounter and microarray datasets
