# Supplementary material for: miR-27b shapes the presynaptic transcriptome and influences neurotransmission by silencing the polycomb group protein Bmi1
Source: BMC Genomics. 2016 Oct 4;17:777. doi: 10.1186/s12864-016-3139-7 (PMC5050705; doi:10.1186/s12864-016-3139-7)
Supplement: Additional file 6: Table S5. — List of down-regulated gene sets in miR-27 KD neurons. (XLSX 21 kb) [file 12864_2016_3139_MOESM6_ESM.xlsx]

## Sheet: gsea_report_for_CT_145267986013
NAME	NES	NOM p-val	FDR q-val	FWER p-val	RANK AT MAX	LEADING EDGE
REACTOME_GLYCOLYSIS	-2.07854	0	0.0272663	0.026	2210	tags=50%, list=7%, signal=54%
REACTOME_TCA_CYCLE_AND_RESPIRATORY_ELECTRON_TRANSPORT	-2.06903	0	0.0161525	0.031	7758	tags=54%, list=25%, signal=73%
KEGG_TYPE_I_DIABETES_MELLITUS	-2.06446	0	0.011829	0.034	1848	tags=33%, list=6%, signal=35%
REACTOME_BMAL1_CLOCK_NPAS2_ACTIVATES_CIRCADIAN_EXPRESSION	-2.04302	0	0.0125716	0.048	3635	tags=42%, list=12%, signal=48%
REACTOME_POTASSIUM_CHANNELS	-2.03857	0	0.0107027	0.051	3258	tags=31%, list=11%, signal=34%
REACTOME_VOLTAGE_GATED_POTASSIUM_CHANNELS	0.0143285	0	0.0143285	0.08	1411	tags=30%, list=5%, signal=32%
BIOCARTA_MTA3_PATHWAY	-1.99882	0	0.014091	0.091	4192	tags=47%, list=14%, signal=54%
REACTOME_RNA_POL_I_PROMOTER_OPENING	-1.99127	0	0.0136307	0.1	4342	tags=48%, list=14%, signal=55%
REACTOME_NEURONAL_SYSTEM	-1.97485	0	0.0157394	0.127	3349	tags=30%, list=11%, signal=33%
PID_CD8_TCR_DOWNSTREAM_PATHWAY	-1.96009	0	0.0178502	0.153	4266	tags=32%, list=14%, signal=37%
REACTOME_EFFECTS_OF_PIP2_HYDROLYSIS	-1.94469	0	0.0200079	0.19	2332	tags=35%, list=8%, signal=38%
REACTOME_PYRUVATE_METABOLISM_AND_CITRIC_ACID_TCA_CYCLE	-1.93709	0	0.0200613	0.207	5433	tags=59%, list=18%, signal=71%
REACTOME_CIRCADIAN_CLOCK	-1.91957	0	0.0244938	0.262	3635	tags=36%, list=12%, signal=41%
REACTOME_RORA_ACTIVATES_CIRCADIAN_EXPRESSION	-1.91341	0.00212314	0.0245194	0.281	3635	tags=43%, list=12%, signal=49%
REACTOME_RESPIRATORY_ELECTRON_TRANSPORT_ATP_SYNTHESIS_BY_CHEMIOSMOTIC_COUPLING_AND_HEAT_PRODUCTION_BY_UNCOUPLING_PROTEINS_	-1.89419	0	0.0287143	0.339	11044	tags=73%, list=36%, signal=114%
REACTOME_TRANSMISSION_ACROSS_CHEMICAL_SYNAPSES	-1.88157	0	0.0311478	0.382	4280	tags=35%, list=14%, signal=40%
REACTOME_RNA_POL_I_TRANSCRIPTION	-1.86753	0	0.0344093	0.432	4342	tags=37%, list=14%, signal=43%
REACTOME_RESPIRATORY_ELECTRON_TRANSPORT	-1.86421	0.00215054	0.0340797	0.448	11044	tags=75%, list=36%, signal=117%
REACTOME_DEPOSITION_OF_NEW_CENPA_CONTAINING_NUCLEOSOMES_AT_THE_CENTROMERE	-1.85023	0	0.0387189	0.509	3586	tags=38%, list=12%, signal=43%
REACTOME_MEIOTIC_SYNAPSIS	-1.84462	0	0.0388106	0.525	3273	tags=35%, list=11%, signal=39%
REACTOME_CITRIC_ACID_CYCLE_TCA_CYCLE	-1.84218	0.00208333	0.0376091	0.529	5433	tags=61%, list=18%, signal=74%
REACTOME_PACKAGING_OF_TELOMERE_ENDS	-1.83904	0.00211416	0.0368845	0.54	1573	tags=34%, list=5%, signal=36%
BIOCARTA_VIP_PATHWAY	-1.80303	0	0.0524281	0.689	3295	tags=29%, list=11%, signal=33%
REACTOME_CIRCADIAN_REPRESSION_OF_EXPRESSION_BY_REV_ERBA	-1.79573	0	0.0550071	0.714	3635	tags=41%, list=12%, signal=46%
KEGG_ALANINE_ASPARTATE_AND_GLUTAMATE_METABOLISM	-1.77808	0	0.0637199	0.784	2325	tags=34%, list=8%, signal=37%
PID_NFAT_TFPATHWAY	-1.75001	0.00220751	0.0817465	0.863	1841	tags=23%, list=6%, signal=24%
REACTOME_RAS_ACTIVATION_UOPN_CA2_INFUX_THROUGH_NMDA_RECEPTOR	-1.7384	0.0146138	0.088437	0.895	2918	tags=44%, list=9%, signal=48%
REACTOME_NEUROTRANSMITTER_RELEASE_CYCLE	-1.73671	0.00210084	0.086772	0.899	2516	tags=29%, list=8%, signal=32%
REACTOME_IL1_SIGNALING	-1.73535	0	0.0849275	0.902	5005	tags=38%, list=16%, signal=46%
REACTOME_ACYL_CHAIN_REMODELLING_OF_PG	-1.72445	0.00652174	0.0908927	0.92	5105	tags=47%, list=17%, signal=56%
KEGG_GLYCOLYSIS_GLUCONEOGENESIS	-1.72174	0.012605	0.0896803	0.923	2210	tags=37%, list=7%, signal=40%
REACTOME_NRAGE_SIGNALS_DEATH_THROUGH_JNK	-1.71632	0.00211416	0.0905752	0.931	3443	tags=43%, list=11%, signal=48%
REACTOME_ACTIVATION_OF_NMDA_RECEPTOR_UPON_GLUTAMATE_BINDING_AND_POSTSYNAPTIC_EVENTS	-1.70807	0.00425532	0.0938132	0.948	4493	tags=44%, list=15%, signal=52%
REACTOME_GLUCONEOGENESIS	-1.70437	0.00630252	0.0938581	0.953	6927	tags=70%, list=22%, signal=91%
BIOCARTA_PTDINS_PATHWAY	-1.69277	0.0265306	0.101001	0.966	3219	tags=36%, list=10%, signal=41%
REACTOME_GLUCOSE_METABOLISM	-1.6858	0.0020284	0.104513	0.975	6501	tags=53%, list=21%, signal=68%
KEGG_CITRATE_CYCLE_TCA_CYCLE	-1.67994	0.00847458	0.107826	0.983	5433	tags=57%, list=18%, signal=69%
KEGG_SYSTEMIC_LUPUS_ERYTHEMATOSUS	-1.67718	0.00429185	0.107581	0.986	3288	tags=25%, list=11%, signal=28%
KEGG_LONG_TERM_POTENTIATION	-1.67115	0.0021978	0.110028	0.989	4493	tags=35%, list=15%, signal=41%
KEGG_CALCIUM_SIGNALING_PATHWAY	-1.66121	0	0.11702	0.993	4185	tags=28%, list=14%, signal=33%
BIOCARTA_RHO_PATHWAY	-1.65956	0.0139165	0.115653	0.993	2415	tags=16%, list=8%, signal=17%
REACTOME_GLUTAMATE_NEUROTRANSMITTER_RELEASE_CYCLE	-1.65628	0.0197628	0.116151	0.994	609	tags=27%, list=2%, signal=27%
KEGG_GAP_JUNCTION	-1.65531	0.00587084	0.114615	0.995	4185	tags=32%, list=14%, signal=37%
REACTOME_NEUROTRANSMITTER_RECEPTOR_BINDING_AND_DOWNSTREAM_TRANSMISSION_IN_THE_POSTSYNAPTIC_CELL	-1.65194	0.00230415	0.115489	0.996	5326	tags=39%, list=17%, signal=47%
REACTOME_MEIOSIS	-1.64027	0.0021645	0.125007	0.997	3420	tags=28%, list=11%, signal=31%
PID_INTEGRIN_A4B1_PATHWAY	-1.63321	0.00619835	0.129906	0.999	9840	tags=55%, list=32%, signal=80%
ST_WNT_CA2_CYCLIC_GMP_PATHWAY	-1.61957	0.0218688	0.142812	0.999	7836	tags=47%, list=25%, signal=63%
REACTOME_ENOS_ACTIVATION_AND_REGULATION	-1.61641	0.0310559	0.143563	0.999	4269	tags=37%, list=14%, signal=43%
REACTOME_RNA_POL_I_RNA_POL_III_AND_MITOCHONDRIAL_TRANSCRIPTION	-1.61554	0.00630252	0.141614	1	4996	tags=33%, list=16%, signal=40%
REACTOME_POST_NMDA_RECEPTOR_ACTIVATION_EVENTS	-1.61371	0.0163265	0.140821	1	2918	tags=34%, list=9%, signal=38%
REACTOME_FORMATION_OF_TUBULIN_FOLDING_INTERMEDIATES_BY_CCT_TRIC	-1.61081	0.0314342	0.141605	1	526	tags=13%, list=2%, signal=13%
PID_ENDOTHELIN_PATHWAY	-1.60832	0.00631579	0.141512	1	3155	tags=27%, list=10%, signal=30%
PID_HIF1_TFPATHWAY	-1.60827	0.004158	0.138842	1	4181	tags=38%, list=14%, signal=44%
REACTOME_INHIBITION_OF_VOLTAGE_GATED_CA2_CHANNELS_VIA_GBETA_GAMMA_SUBUNITS	-1.60701	0.0232068	0.137773	1	2759	tags=32%, list=9%, signal=35%
KEGG_PATHOGENIC_ESCHERICHIA_COLI_INFECTION	-1.60572	0.0160643	0.136791	1	7727	tags=36%, list=25%, signal=48%
KEGG_LONG_TERM_DEPRESSION	-1.60423	0.00869565	0.135724	1	5182	tags=38%, list=17%, signal=45%
KEGG_PHOSPHATIDYLINOSITOL_SIGNALING_SYSTEM	-1.60146	0	0.136099	1	4332	tags=30%, list=14%, signal=34%
REACTOME_TRANSFERRIN_ENDOCYTOSIS_AND_RECYCLING	-1.59732	0.0244898	0.138549	1	6481	tags=52%, list=21%, signal=66%
PID_HIF2PATHWAY	-1.59535	0.0140281	0.1386	1	5155	tags=38%, list=17%, signal=45%
REACTOME_TRAFFICKING_OF_AMPA_RECEPTORS	-1.59308	0.0198807	0.138657	1	6250	tags=58%, list=20%, signal=73%
REACTOME_UNBLOCKING_OF_NMDA_RECEPTOR_GLUTAMATE_BINDING_AND_ACTIVATION	-1.59285	0.0333333	0.136591	1	6850	tags=73%, list=22%, signal=94%
REACTOME_CREB_PHOSPHORYLATION_THROUGH_THE_ACTIVATION_OF_RAS	-1.58164	0.0289855	0.146982	1	2918	tags=38%, list=9%, signal=42%
KEGG_PROXIMAL_TUBULE_BICARBONATE_RECLAMATION	-1.58104	0.0295858	0.145415	1	1759	tags=39%, list=6%, signal=41%
REACTOME_MEIOTIC_RECOMBINATION	-1.57847	0	0.145987	1	5666	tags=39%, list=18%, signal=48%
BIOCARTA_TGFB_PATHWAY	-1.57424	0.0343348	0.148318	1	371	tags=18%, list=1%, signal=18%
PID_SMAD2_3PATHWAY	-1.56742	0.0357853	0.153694	1	2039	tags=25%, list=7%, signal=27%
KEGG_OLFACTORY_TRANSDUCTION	-1.56527	0.0354906	0.153703	1	5848	tags=48%, list=19%, signal=59%
KEGG_PYRUVATE_METABOLISM	-1.55646	0.0264901	0.162152	1	5278	tags=45%, list=17%, signal=55%
REACTOME_P75_NTR_RECEPTOR_MEDIATED_SIGNALLING	-1.54743	0.00621118	0.171431	1	3452	tags=34%, list=11%, signal=38%
REACTOME_AMYLOIDS	-1.54693	0.00610998	0.169648	1	4342	tags=35%, list=14%, signal=41%
REACTOME_SMAD2_SMAD3_SMAD4_HETEROTRIMER_REGULATES_TRANSCRIPTION	-1.54636	0.0303688	0.168091	1	4523	tags=26%, list=15%, signal=31%
KEGG_GLYCEROPHOSPHOLIPID_METABOLISM	-1.54304	0.0173536	0.169723	1	5182	tags=37%, list=17%, signal=44%
PID_RAS_PATHWAY	-1.54248	0.0321932	0.168075	1	4167	tags=41%, list=14%, signal=48%
PID_ANTHRAX_PATHWAY	-1.53679	0.0411255	0.1728	1	1844	tags=31%, list=6%, signal=33%
BIOCARTA_CDMAC_PATHWAY	-1.53601	0.0368098	0.171425	1	3865	tags=47%, list=13%, signal=53%
REACTOME_G_ALPHA1213_SIGNALLING_EVENTS	-1.53581	0.00419287	0.169392	1	2441	tags=24%, list=8%, signal=26%
ST_DIFFERENTIATION_PATHWAY_IN_PC12_CELLS	-1.53479	0.0224949	0.168447	1	3264	tags=23%, list=11%, signal=26%
PID_VEGFR1_2_PATHWAY	-1.53287	0.00636943	0.168412	1	4425	tags=30%, list=14%, signal=35%
REACTOME_NOD1_2_SIGNALING_PATHWAY	-1.53106	0.0318471	0.168471	1	5861	tags=48%, list=19%, signal=59%
REACTOME_GABA_SYNTHESIS_RELEASE_REUPTAKE_AND_DEGRADATION	-1.53038	0.0466531	0.167042	1	9023	tags=65%, list=29%, signal=91%
KEGG_OXIDATIVE_PHOSPHORYLATION	-1.52814	0.0150862	0.167838	1	11044	tags=65%, list=36%, signal=101%
PID_RAC1_REG_PATHWAY	-1.52789	0.0379747	0.166087	1	2360	tags=30%, list=8%, signal=33%
REACTOME_MAP_KINASE_ACTIVATION_IN_TLR_CASCADE	-1.5278	0.0245399	0.164265	1	3886	tags=30%, list=13%, signal=34%
KEGG_ADHERENS_JUNCTION	-1.52521	0.00869565	0.165343	1	2498	tags=24%, list=8%, signal=26%
KEGG_THYROID_CANCER	-1.52163	0.0393375	0.167757	1	4371	tags=27%, list=14%, signal=31%
REACTOME_TRIF_MEDIATED_TLR3_SIGNALING	-1.51393	0.0122449	0.175634	1	4664	tags=32%, list=15%, signal=37%
BIOCARTA_SPPA_PATHWAY	-1.51151	0.0493097	0.176518	1	3865	tags=29%, list=13%, signal=33%
KEGG_ARRHYTHMOGENIC_RIGHT_VENTRICULAR_CARDIOMYOPATHY_ARVC	-1.50694	0.00890869	0.18024	1	3853	tags=31%, list=12%, signal=35%
REACTOME_PPARA_ACTIVATES_GENE_EXPRESSION	-1.50091	0.0131579	0.186013	1	3711	tags=25%, list=12%, signal=29%
REACTOME_PLATELET_CALCIUM_HOMEOSTASIS	-1.49725	0.0616302	0.188607	1	2910	tags=38%, list=9%, signal=41%
REACTOME_AMINE_LIGAND_BINDING_RECEPTORS	-1.49704	0.0431211	0.186836	1	4175	tags=29%, list=14%, signal=34%
PID_PRL_SIGNALING_EVENTS_PATHWAY	-1.49528	0.0505051	0.186876	1	3319	tags=26%, list=11%, signal=29%
REACTOME_CELL_DEATH_SIGNALLING_VIA_NRAGE_NRIF_AND_NADE	-1.49444	0.016129	0.186217	1	3443	tags=35%, list=11%, signal=39%
REACTOME_INSULIN_RECEPTOR_RECYCLING	-1.48363	0.0495868	0.198392	1	6481	tags=47%, list=21%, signal=60%
REACTOME_GPCR_DOWNSTREAM_SIGNALING	-1.48227	0	0.198462	1	2582	tags=17%, list=8%, signal=18%
REACTOME_CHROMOSOME_MAINTENANCE	-1.48102	0.022779	0.19814	1	3273	tags=26%, list=11%, signal=28%
PID_FOXM1_PATHWAY	-1.47512	0.0340426	0.203994	1	1702	tags=18%, list=6%, signal=19%
KEGG_HUNTINGTONS_DISEASE	-1.47362	0.0162272	0.204131	1	7843	tags=39%, list=25%, signal=52%
BIOCARTA_BIOPEPTIDES_PATHWAY	-1.47307	0.0333333	0.202841	1	1019	tags=17%, list=3%, signal=18%
PID_RETINOIC_ACID_PATHWAY	-1.47298	0.0539419	0.200918	1	6385	tags=46%, list=21%, signal=58%
KEGG_PRION_DISEASES	-1.46372	0.0306748	0.212056	1	2029	tags=18%, list=7%, signal=19%
REACTOME_FATTY_ACID_TRIACYLGLYCEROL_AND_KETONE_BODY_METABOLISM	-1.45963	0.00877193	0.216138	1	3822	tags=23%, list=12%, signal=26%
REACTOME_GABA_RECEPTOR_ACTIVATION	-1.45343	0.0378486	0.223008	1	3349	tags=27%, list=11%, signal=31%
REACTOME_INWARDLY_RECTIFYING_K_CHANNELS	-1.45308	0.0426829	0.22142	1	2759	tags=26%, list=9%, signal=28%
KEGG_TOLL_LIKE_RECEPTOR_SIGNALING_PATHWAY	-1.4521	0.0160966	0.220635	1	5111	tags=27%, list=17%, signal=32%
REACTOME_ACYL_CHAIN_REMODELLING_OF_PC	-1.44727	0.0693642	0.225779	1	5105	tags=35%, list=17%, signal=42%
PID_NFKAPPAB_CANONICAL_PATHWAY	-1.44633	0.0555556	0.22513	1	5310	tags=48%, list=17%, signal=58%
REACTOME_ACYL_CHAIN_REMODELLING_OF_PE	-1.44403	0.0566038	0.226348	1	5105	tags=35%, list=17%, signal=42%
REACTOME_GABA_B_RECEPTOR_ACTIVATION	-1.44372	0.0458333	0.224671	1	2759	tags=29%, list=9%, signal=32%
REACTOME_ACTIVATED_TLR4_SIGNALLING	-1.4375	0.0260304	0.232268	1	6555	tags=37%, list=21%, signal=47%
PID_TRKR_PATHWAY	-1.4275	0.0323887	0.245416	1	2376	tags=18%, list=8%, signal=19%
