# Supplementary material for: miR-27b shapes the presynaptic transcriptome and influences neurotransmission by silencing the polycomb group protein Bmi1
Source: BMC Genomics. 2016 Oct 4;17:777. doi: 10.1186/s12864-016-3139-7 (PMC5050705; doi:10.1186/s12864-016-3139-7)
Supplement: Additional file 7: Table S6. — List of up-regulated gene sets in miR-27 KD neurons. (XLSX 18 kb) [file 12864_2016_3139_MOESM7_ESM.xlsx]

## Sheet: gsea_report_for_KD_145267986013
NAME	GS<br> follow link to MSigDB	GS DETAILS	SIZE	ES	NES	NOM p-val	FDR q-val	FWER p-val	RANK AT MAX	LEADING EDGE
BIOCARTA_FAS_PATHWAY	BIOCARTA_FAS_PATHWAY	Details ...	27	0.603981	1.88044	0	0.406869	0.347	3012	tags=30%, list=10%, signal=33%
PID_LYSOPHOSPHOLIPID_PATHWAY	PID_LYSOPHOSPHOLIPID_PATHWAY	Details ...	62	0.512249	1.86334	0	0.261881	0.415	3966	tags=42%, list=13%, signal=48%
BIOCARTA_AMI_PATHWAY	BIOCARTA_AMI_PATHWAY	Details ...	19	0.659991	1.84354	0.00194932	0.227327	0.508	5281	tags=53%, list=17%, signal=63%
REACTOME_CD28_DEPENDENT_PI3K_AKT_SIGNALING	REACTOME_CD28_DEPENDENT_PI3K_AKT_SIGNALING	Details ...	18	0.668698	1.82845	0.00408998	0.203048	0.572	2553	tags=33%, list=8%, signal=36%
REACTOME_DNA_STRAND_ELONGATION	REACTOME_DNA_STRAND_ELONGATION	Details ...	29	0.584689	1.82298	0	0.173369	0.59	5260	tags=55%, list=17%, signal=66%
REACTOME_SYNTHESIS_OF_DNA	REACTOME_SYNTHESIS_OF_DNA	Details ...	84	0.465783	1.80367	0	0.176993	0.672	5260	tags=31%, list=17%, signal=37%
REACTOME_AMINO_ACID_TRANSPORT_ACROSS_THE_PLASMA_MEMBRANE	REACTOME_AMINO_ACID_TRANSPORT_ACROSS_THE_PLASMA_MEMBRANE	Details ...	28	0.575553	1.7974	0.002	0.161995	0.697	3075	tags=36%, list=10%, signal=40%
REACTOME_CD28_CO_STIMULATION	REACTOME_CD28_CO_STIMULATION	Details ...	27	0.569264	1.77501	0.00191939	0.178304	0.774	2553	tags=22%, list=8%, signal=24%
PID_ARF6_TRAFFICKING_PATHWAY	PID_ARF6_TRAFFICKING_PATHWAY	Details ...	43	0.515008	1.77236	0.0077821	0.162539	0.782	3786	tags=28%, list=12%, signal=32%
REACTOME_DNA_REPLICATION	REACTOME_DNA_REPLICATION	Details ...	174	0.410247	1.7658	0	0.158318	0.801	4015	tags=25%, list=13%, signal=28%
PID_IL3_PATHWAY	PID_IL3_PATHWAY	Details ...	25	0.593305	1.76493	0.00769231	0.145646	0.802	6638	tags=56%, list=22%, signal=71%
REACTOME_CYTOSOLIC_TRNA_AMINOACYLATION	REACTOME_CYTOSOLIC_TRNA_AMINOACYLATION	Details ...	22	0.615774	1.76386	0.00395257	0.135101	0.805	8435	tags=73%, list=27%, signal=100%
REACTOME_INTRINSIC_PATHWAY_FOR_APOPTOSIS	REACTOME_INTRINSIC_PATHWAY_FOR_APOPTOSIS	Details ...	27	0.572032	1.74877	0.0150943	0.147002	0.865	2757	tags=26%, list=9%, signal=28%
REACTOME_PKB_MEDIATED_EVENTS	REACTOME_PKB_MEDIATED_EVENTS	Details ...	23	0.583792	1.74527	0.00785855	0.141964	0.879	3042	tags=30%, list=10%, signal=34%
REACTOME_FORMATION_OF_THE_TERNARY_COMPLEX_AND_SUBSEQUENTLY_THE_43S_COMPLEX	REACTOME_FORMATION_OF_THE_TERNARY_COMPLEX_AND_SUBSEQUENTLY_THE_43S_COMPLEX	Details ...	38	0.531686	1.7431	0.00199601	0.134934	0.884	8999	tags=50%, list=29%, signal=71%
BIOCARTA_INTRINSIC_PATHWAY	BIOCARTA_INTRINSIC_PATHWAY	Details ...	23	0.595977	1.7396	0.00200401	0.131226	0.888	5281	tags=39%, list=17%, signal=47%
KEGG_DNA_REPLICATION	KEGG_DNA_REPLICATION	Details ...	35	0.537564	1.73647	0.0019802	0.126642	0.894	5857	tags=46%, list=19%, signal=56%
PID_TAP63_PATHWAY	PID_TAP63_PATHWAY	Details ...	50	0.486632	1.71292	0	0.152295	0.945	2998	tags=32%, list=10%, signal=35%
REACTOME_COSTIMULATION_BY_THE_CD28_FAMILY	REACTOME_COSTIMULATION_BY_THE_CD28_FAMILY	Details ...	49	0.485736	1.70569	0.00191939	0.154875	0.96	3532	tags=27%, list=11%, signal=30%
REACTOME_PI3K_CASCADE	REACTOME_PI3K_CASCADE	Details ...	61	0.46369	1.70133	0.00595238	0.153919	0.964	3217	tags=25%, list=10%, signal=27%
BIOCARTA_HIVNEF_PATHWAY	BIOCARTA_HIVNEF_PATHWAY		52	0.482349	1.70009	0.00612245	0.148405	0.964	2757	tags=25%, list=9%, signal=27%
REACTOME_S_PHASE	REACTOME_S_PHASE		99	0.422662	1.68129	0.0020202	0.168257	0.984	3973	tags=25%, list=13%, signal=29%
PID_FANCONI_PATHWAY	PID_FANCONI_PATHWAY		41	0.49795	1.67753	0.00580271	0.167161	0.985	5115	tags=44%, list=17%, signal=53%
REACTOME_DNA_REPAIR	REACTOME_DNA_REPAIR		97	0.429389	1.6721	0	0.167889	0.99	5115	tags=32%, list=17%, signal=38%
REACTOME_PEPTIDE_CHAIN_ELONGATION	REACTOME_PEPTIDE_CHAIN_ELONGATION		67	0.449434	1.64909	0.00191571	0.198556	0.996	11199	tags=57%, list=36%, signal=89%
REACTOME_ACTIVATION_OF_THE_MRNA_UPON_BINDING_OF_THE_CAP_BINDING_COMPLEX_AND_EIFS_AND_SUBSEQUENT_BINDING_TO_43S	REACTOME_ACTIVATION_OF_THE_MRNA_UPON_BINDING_OF_THE_CAP_BINDING_COMPLEX_AND_EIFS_AND_SUBSEQUENT_BINDING_TO_43S		46	0.48326	1.64786	0.00773694	0.192898	0.996	8999	tags=48%, list=29%, signal=67%
PID_CASPASE_PATHWAY	PID_CASPASE_PATHWAY		47	0.467137	1.63612	0.00369686	0.206651	0.997	2757	tags=23%, list=9%, signal=26%
KEGG_TRYPTOPHAN_METABOLISM	KEGG_TRYPTOPHAN_METABOLISM		36	0.491514	1.63184	0.00773694	0.208011	0.998	3390	tags=36%, list=11%, signal=41%
NABA_BASEMENT_MEMBRANES	NABA_BASEMENT_MEMBRANES		33	0.517363	1.62972	0.00782779	0.204721	0.998	3577	tags=39%, list=12%, signal=45%
BIOCARTA_IL10_PATHWAY	BIOCARTA_IL10_PATHWAY		17	0.578176	1.62901	0.0286807	0.198981	0.998	5304	tags=41%, list=17%, signal=50%
REACTOME_GAB1_SIGNALOSOME	REACTOME_GAB1_SIGNALOSOME		32	0.507515	1.62729	0.0154143	0.195557	0.998	3933	tags=31%, list=13%, signal=36%
BIOCARTA_TNFR1_PATHWAY	BIOCARTA_TNFR1_PATHWAY		28	0.523846	1.61848	0.01417	0.204055	1	2165	tags=25%, list=7%, signal=27%
PID_TRAIL_PATHWAY	PID_TRAIL_PATHWAY		24	0.539345	1.61765	0.0194175	0.199179	1	2760	tags=33%, list=9%, signal=37%
PID_P53_DOWNSTREAM_PATHWAY	PID_P53_DOWNSTREAM_PATHWAY		117	0.398665	1.61178	0.00196078	0.201962	1	4519	tags=26%, list=15%, signal=30%
ST_GA12_PATHWAY	ST_GA12_PATHWAY		23	0.558464	1.61131	0.0134357	0.196991	1	3672	tags=35%, list=12%, signal=39%
REACTOME_IL_3_5_AND_GM_CSF_SIGNALING	REACTOME_IL_3_5_AND_GM_CSF_SIGNALING		41	0.478179	1.60326	0.0149533	0.204313	1	2553	tags=27%, list=8%, signal=29%
REACTOME_LAGGING_STRAND_SYNTHESIS	REACTOME_LAGGING_STRAND_SYNTHESIS		19	0.573171	1.59489	0.0350195	0.212536	1	4934	tags=53%, list=16%, signal=63%
REACTOME_PI3K_EVENTS_IN_ERBB2_SIGNALING	REACTOME_PI3K_EVENTS_IN_ERBB2_SIGNALING		37	0.48323	1.59303	0.0111111	0.210194	1	2431	tags=24%, list=8%, signal=26%
REACTOME_PI3K_AKT_ACTIVATION	REACTOME_PI3K_AKT_ACTIVATION		31	0.494837	1.58927	0.0160643	0.211309	1	4076	tags=32%, list=13%, signal=37%
BIOCARTA_CHREBP2_PATHWAY	BIOCARTA_CHREBP2_PATHWAY		38	0.477486	1.58857	0.0215264	0.207298	1	3532	tags=26%, list=11%, signal=30%
PID_ERBB4_PATHWAY	PID_ERBB4_PATHWAY		35	0.485318	1.5745	0.0200401	0.225847	1	2553	tags=29%, list=8%, signal=31%
REACTOME_AMINO_ACID_AND_OLIGOPEPTIDE_SLC_TRANSPORTERS	REACTOME_AMINO_ACID_AND_OLIGOPEPTIDE_SLC_TRANSPORTERS		46	0.451922	1.57231	0.012	0.224659	1	2095	tags=26%, list=7%, signal=28%
PID_ATR_PATHWAY	PID_ATR_PATHWAY		37	0.481343	1.56933	0.016791	0.224787	1	4546	tags=35%, list=15%, signal=41%
ST_INTERLEUKIN_4_PATHWAY	ST_INTERLEUKIN_4_PATHWAY		23	0.539184	1.56692	0.0381526	0.224223	1	7156	tags=48%, list=23%, signal=62%
REACTOME_PRE_NOTCH_TRANSCRIPTION_AND_TRANSLATION	REACTOME_PRE_NOTCH_TRANSCRIPTION_AND_TRANSLATION		26	0.513556	1.56436	0.0280561	0.224104	1	2521	tags=19%, list=8%, signal=21%
BIOCARTA_ATRBRCA_PATHWAY	BIOCARTA_ATRBRCA_PATHWAY		18	0.564949	1.56301	0.0346232	0.221155	1	4546	tags=44%, list=15%, signal=52%
REACTOME_3_UTR_MEDIATED_TRANSLATIONAL_REGULATION	REACTOME_3_UTR_MEDIATED_TRANSLATIONAL_REGULATION		82	0.406797	1.55778	0.0115385	0.22625	1	11199	tags=54%, list=36%, signal=84%
BIOCARTA_ATM_PATHWAY	BIOCARTA_ATM_PATHWAY		18	0.555283	1.55288	0.0415842	0.230663	1	2366	tags=28%, list=8%, signal=30%
PID_FRA_PATHWAY	PID_FRA_PATHWAY		31	0.496209	1.55021	0.0172745	0.231014	1	999	tags=19%, list=3%, signal=20%
BIOCARTA_DEATH_PATHWAY	BIOCARTA_DEATH_PATHWAY		29	0.505833	1.54944	0.0213178	0.227864	1	2757	tags=31%, list=9%, signal=34%
REACTOME_FORMATION_OF_FIBRIN_CLOT_CLOTTING_CASCADE	REACTOME_FORMATION_OF_FIBRIN_CLOT_CLOTTING_CASCADE		28	0.497938	1.54761	0.0230769	0.22615	1	2135	tags=21%, list=7%, signal=23%
REACTOME_NA_CL_DEPENDENT_NEUROTRANSMITTER_TRANSPORTERS	REACTOME_NA_CL_DEPENDENT_NEUROTRANSMITTER_TRANSPORTERS		16	0.562833	1.53767	0.035343	0.239096	1	540	tags=19%, list=2%, signal=19%
PID_BETA_CATENIN_NUC_PATHWAY	PID_BETA_CATENIN_NUC_PATHWAY		74	0.406306	1.53611	0.00899281	0.237291	1	2528	tags=18%, list=8%, signal=19%
REACTOME_MITOTIC_M_M_G1_PHASES	REACTOME_MITOTIC_M_M_G1_PHASES		154	0.358726	1.52861	0.00373134	0.247927	1	5830	tags=25%, list=19%, signal=31%
REACTOME_DOUBLE_STRAND_BREAK_REPAIR	REACTOME_DOUBLE_STRAND_BREAK_REPAIR		21	0.523919	1.52772	0.0636364	0.244793	1	1217	tags=24%, list=4%, signal=25%
REACTOME_ACTIVATION_OF_ATR_IN_RESPONSE_TO_REPLICATION_STRESS	REACTOME_ACTIVATION_OF_ATR_IN_RESPONSE_TO_REPLICATION_STRESS		27	0.498258	1.52728	0.0299065	0.241306	1	5260	tags=52%, list=17%, signal=62%
KEGG_APOPTOSIS	KEGG_APOPTOSIS		74	0.400729	1.52426	0.00793651	0.242861	1	2828	tags=24%, list=9%, signal=27%
REACTOME_ACTIVATION_OF_GENES_BY_ATF4	REACTOME_ACTIVATION_OF_GENES_BY_ATF4		23	0.521567	1.52347	0.0331384	0.239927	1	1282	tags=22%, list=4%, signal=23%
REACTOME_ACTIVATED_NOTCH1_TRANSMITS_SIGNAL_TO_THE_NUCLEUS	REACTOME_ACTIVATED_NOTCH1_TRANSMITS_SIGNAL_TO_THE_NUCLEUS		26	0.504493	1.52237	0.0349515	0.238112	1	4940	tags=38%, list=16%, signal=46%
ST_TUMOR_NECROSIS_FACTOR_PATHWAY	ST_TUMOR_NECROSIS_FACTOR_PATHWAY		28	0.491653	1.51643	0.0356473	0.244275	1	2043	tags=25%, list=7%, signal=27%
REACTOME_ACTIVATION_OF_BH3_ONLY_PROTEINS	REACTOME_ACTIVATION_OF_BH3_ONLY_PROTEINS		15	0.567721	1.5146	0.0489642	0.24333	1	2757	tags=27%, list=9%, signal=29%
REACTOME_ACTIVATION_OF_THE_PRE_REPLICATIVE_COMPLEX	REACTOME_ACTIVATION_OF_THE_PRE_REPLICATIVE_COMPLEX		23	0.523664	1.51155	0.0325048	0.24439	1	3196	tags=39%, list=10%, signal=44%
KEGG_GLUTATHIONE_METABOLISM	KEGG_GLUTATHIONE_METABOLISM		46	0.437469	1.50846	0.0277778	0.246265	1	5460	tags=33%, list=18%, signal=40%
KEGG_AXON_GUIDANCE	KEGG_AXON_GUIDANCE		121	0.365994	1.50432	0.0117647	0.249154	1	3696	tags=27%, list=12%, signal=31%
REACTOME_AMINE_COMPOUND_SLC_TRANSPORTERS	REACTOME_AMINE_COMPOUND_SLC_TRANSPORTERS		26	0.499664	1.50342	0.0429907	0.246981	1	1031	tags=19%, list=3%, signal=20%
