# Supplementary material for: miR-27b shapes the presynaptic transcriptome and influences neurotransmission by silencing the polycomb group protein Bmi1
Source: BMC Genomics. 2016 Oct 4;17:777. doi: 10.1186/s12864-016-3139-7 (PMC5050705; doi:10.1186/s12864-016-3139-7)
Supplement: Additional file 10: Table S7. — List of DNA primers used in this study. (XLSX 11 kb) [file 12864_2016_3139_MOESM10_ESM.xlsx]

## Sheet: Sheet1
DNA oligos used for qPCR and luciferase assays
Primer	Sequence (5’ to 3’)
qPCR
Rat Bmi1 F	cctaatactttccagattgacg
Rat Bmi1 R	tgtaaatgtaggcaatgtcc
Mouse Trib3 F	gagagctgctcagttagg
Mouse Trib3 R	tgtagctcgcatcttgtc
Mouse Mex3a F	caaggctgcaagattaagg
Mouse Mex3a R	tatcatggagaagtgctcag
Mouse Sox11 F	cactcggctttcttattctc
Mouse Sox11 R	ccacaaagatacatatgccc
Mouse Zfp90 F	atcttcaaattggagcaagg
Mouse Zfp90 R	tccagatatcacctattgtgg
Mouse Bmi1 F	aatgtttgccaattttggtg
Mouse Bmi1 R	gggtaaaaagcctcatccc
Luciferase sensors
Rat Trib3 3' UTR NotI R	gaaaggCTCGAGttaactggcccttcagctc
Rat Trib3 3' UTR NotI R	gaaaggGCGGCCGCcaactttgatgctccagctg
Rat St8sia2 3' UTR XhoI F	gaaaggCTCGAGaagtaacagccataacagcc
Rat St8sia2 3' UTR NotI R	gaaaggGCGGCCGCatgttacgtggcagctatg
Rat Mex3a 3' UTR XhoI F	gaaaggCTCGAGggtttaagtgcgggacaagtac
Rat Mex3a 3' UTR NotI R	gaaaggGCGGCCGCttatagtcccagcaactggagg
Rat Sox11 3' UTR XhoI F	gaaaggCTCGAGcacaactgttactctagggag
Rat Sox11 3' UTR NotI R	gaaaggGCGGCCGCtcaaaagggaagaagtgcc
Rat Sh3bp2 3' UTR XhoI F	gaaaggCTCGAGgagaagaggctttgatacaag
Rat Sh3bp2 3' UTR NotI R	gaaaggGCGGCCGCggtggtgaagattacaagaac
Rat Zfp90 3' UTR XhoI F	gaaaggCTCGAGaacctaattacccacagcc
Rat Zfp90 3' UTR NotI R	gaaaggGCGGCCGCggagagcatctgaatacag
Rat Bmi1 3' UTR XhoI F	gaaaggCTCGAGcttcaccccgtttgagatac
Rat Bmi1 3' UTR NotI R	gaaaggGCGGCCGCgtgcactgtgtatctgcaaag
